# Supplementary material for: (E)-1-[4-(3-Bromo­prop­oxy)phen­yl]-2-p-tolyl­diazene
Source: Acta Crystallogr Sect E Struct Rep Online. 2012 May 16;68(Pt 6):o1761. doi: 10.1107/S1600536812021538 (PMC3379346; doi:10.1107/S1600536812021538)
Supplement: Supplementary file 1 [file e-68-o1761-sup1.cif]

##############################################################################
#                                                                            #
# This CIF contains the data in a paper accepted for publication in          #
# Acta Crystallographica Section E. It conforms to the requirements of       #
# Notes for Authors for Acta Crystallographica Section E, and has been       #
# peer reviewed under the auspices of the IUCr Commission on Journals.       #
#                                                                            #
# Full details of the Crystallographic Information File format               #
# are given in the paper "The Crystallographic Information File (CIF):       #
# a New Standard Archive File for Crystallography" by S. R. Hall, F. H.      #
# Allen and I. D. Brown [Acta Cryst. (1991), A47, 655-685].                  #
#                                                                            #
# The current version of the core CIF dictionary is obtainable from          #
# ftp://ftp.iucr.org/pub/cif_core.dic.                                       #
#                                                                            #
# Software is freely available for graphical display of the structure(s)     #
# in this CIF. For information consult the CIF software page                 #
# http://www.iucr.org/resources/cif/software.                                #
#                                                                            #
# This file may be used for bona fide research purposes within the           #
# scientific community so long as proper attribution is given to the journal # 
# article from which it was obtained.                                        #
#                                                                            #
##############################################################################
data_global
_audit_creation_method     'SHELXL-97'
_journal_data_validation_number     ?
_journal_date_recd_electronic     2012-05-06
_journal_date_accepted     2012-05-11
_journal_name_full     'Acta Crystallographica, Section E'
_journal_year     2012
_journal_volume     68
_journal_issue      6
_journal_page_first     o1761
_journal_page_last     o1761
_journal_paper_category     QO
_journal_paper_doi     10.1107/S1600536812021538
_journal_coeditor_code     CV5298
_publ_contact_author_name     'Prof. Zhen-Xiang Yu'
_publ_contact_author_address
;
Department of Respiratory Medicine, First Hospital,
Jilin University,
Changchun 130021
People's Republic of China
;
_publ_contact_author_email     yuzhenxiang2005@hotmail.com
_publ_contact_author_fax     '(86) 431 85193421'
_publ_contact_author_phone     '(86) 431 85168488'
_publ_section_title
;
(<i>E</i>)-1-[4-(3-Bromopropoxy)phenyl]-2-<i>p</i>-tolyldiazene
;
loop_
    _publ_author_name
    _publ_author_footnote
    _publ_author_address
    'Zhen-Xiang Yu' .
;
Department of Respiratory Medicine, First Hospital,
Jilin University,
Changchun 130021
People's Republic of China
;
    'Bao Li' .
;
State Key Laboratory of Supramolecular Structure and Materials,
Jilin University,
Changchun 130012
People's Republic of China
;
_iucr_refine_instructions_details
;
TITL 1 in P2(1)/c
CELL 0.71073  26.5297   4.7854  11.8101  90.000 102.851  90.000
ZERR   4.00   0.0146   0.0021   0.0065   0.000   0.022   0.000
LATT 1
SYMM -X, 0.5+Y, 0.5-Z
SFAC C  H  N  O  Br
UNIT 64 68 8 4 4
L.S. 4
ACTA
htab
size 0.142*0.234*0.329
temp 20
bind br1 br1_$1
bind br1 br1_$2
eqiv $1 -x, -0.5+y, 0.5-z
eqiv $2 -x, 0.5+y, 0.5-z
BOND $h
mpla c4 > c9
mpla c10 > c15
FMAP 2
PLAN -20
size 0.222*0.234*0.239
WGHT    0.0906      0.0000
FVAR       0.39402
BR1   5    0.035062    1.749897    0.358956    11.00000    0.07602    0.09577 =
         0.05559    0.01080   -0.00176   -0.00375
C1    1    0.072906    1.507075    0.481271    11.00000    0.06011    0.07214 =
         0.06421    0.00046    0.00480    0.00353
AFIX  23
H1A   2    0.049302    1.372877    0.502894    11.00000   -1.20000
H1B   2    0.099038    1.404434    0.452603    11.00000   -1.20000
AFIX   0
C2    1    0.097632    1.670186    0.583373    11.00000    0.06597    0.05718 =
         0.06140   -0.00388   -0.00306    0.01111
AFIX  23
H2A   2    0.071485    1.777013    0.610220    11.00000   -1.20000
H2B   2    0.121741    1.801246    0.561687    11.00000   -1.20000
AFIX   0
C3    1    0.126458    1.485597    0.682156    11.00000    0.05634    0.05304 =
         0.05595   -0.00016    0.00485    0.01462
AFIX  23
H3A   2    0.141491    1.598666    0.749357    11.00000   -1.20000
H3B   2    0.102997    1.351588    0.704456    11.00000   -1.20000
AFIX   0
C4    1    0.197870    1.164264    0.714926    11.00000    0.03891    0.04218 =
         0.04916   -0.00090    0.00223   -0.00246
C5    1    0.233383    1.019784    0.665812    11.00000    0.04593    0.05303 =
         0.04149    0.00044    0.01018   -0.00277
AFIX  43
H5    2    0.235054    1.053837    0.589206    11.00000   -1.20000
AFIX   0
C6    1    0.265761    0.827886    0.730452    11.00000    0.04345    0.04844 =
         0.05170   -0.00326    0.01041    0.00480
AFIX  43
H6    2    0.289665    0.733217    0.697798    11.00000   -1.20000
AFIX   0
C7    1    0.263106    0.772749    0.846347    11.00000    0.04467    0.03858 =
         0.04650    0.00122    0.00212   -0.00480
C8    1    0.228460    0.922646    0.893897    11.00000    0.05535    0.04738 =
         0.04511    0.00273    0.01130   -0.00146
AFIX  43
H8    2    0.227258    0.892566    0.971049    11.00000   -1.20000
AFIX   0
C9    1    0.195422    1.117028    0.829141    11.00000    0.04555    0.04669 =
         0.05202    0.00075    0.01016    0.00278
AFIX  43
H9    2    0.171913    1.214444    0.862029    11.00000   -1.20000
AFIX   0
C10   1    0.357227    0.250576    0.946799    11.00000    0.04661    0.03879 =
         0.04139    0.00279    0.00280    0.00065
C11   1    0.394493    0.125922    0.898888    11.00000    0.05630    0.05631 =
         0.03923    0.00521    0.01029    0.00785
AFIX  43
H11   2    0.396968    0.174071    0.824027    11.00000   -1.20000
AFIX   0
C12   1    0.428047   -0.068324    0.959920    11.00000    0.05402    0.05151 =
         0.04569    0.00339    0.01573    0.00916
AFIX  43
H12   2    0.453052   -0.147946    0.925925    11.00000   -1.20000
AFIX   0
C13   1    0.425245   -0.147396    1.071105    11.00000    0.04483    0.03535 =
         0.03981   -0.00138    0.00660   -0.00265
C14   1    0.386733   -0.030434    1.117959    11.00000    0.05421    0.04791 =
         0.03716   -0.00095    0.01088   -0.00356
AFIX  43
H14   2    0.383294   -0.086272    1.191289    11.00000   -1.20000
AFIX   0
C15   1    0.353040    0.169183    1.057467    11.00000    0.04402    0.04839 =
         0.05366   -0.00700    0.01385    0.00108
AFIX  43
H15   2    0.327789    0.247974    1.090931    11.00000   -1.20000
AFIX   0
C16   1    0.462032   -0.359844    1.136920    11.00000    0.05001    0.04809 =
         0.05491    0.00675    0.00501    0.00206
AFIX 137
H16A  2    0.465225   -0.333262    1.218781    11.00000   -1.50000
H16B  2    0.495289   -0.337900    1.118558    11.00000   -1.50000
H16C  2    0.449112   -0.544254    1.115517    11.00000   -1.50000
AFIX   0
N1    3    0.294168    0.572890    0.921247    11.00000    0.04787    0.04800 =
         0.04630   -0.00522    0.00661   -0.00391
N2    3    0.326021    0.453495    0.874358    11.00000    0.05001    0.04394 =
         0.04990   -0.00324    0.00812   -0.00066
O1    4    0.166318    1.343481    0.639956    11.00000    0.04945    0.05522 =
         0.05330    0.01013    0.00696    0.01037
HKLF 4
REM  1 in P2(1)/c
REM R1 =  0.0574 for   1860 Fo > 4sig(Fo)  and  0.1067 for all   3337 data
REM    182 parameters refined using      0 restraints
END
WGHT      0.0906      0.0000
REM Highest difference peak  0.407,  deepest hole -0.633,  1-sigma level  0.080
Q1    1   0.0406  1.5355  0.3426  11.00000  0.05    0.41
Q2    1   0.0307  1.6188  0.4637  11.00000  0.05    0.35
Q3    1   0.0610  1.7326  0.4632  11.00000  0.05    0.32
Q4    1   0.0382  1.8423  0.4705  11.00000  0.05    0.31
Q5    1   0.1005  1.2412  0.5829  11.00000  0.05    0.29
Q6    1   0.4318 -0.1342  1.0306  11.00000  0.05    0.28
Q7    1   0.4218 -0.2121  1.0576  11.00000  0.05    0.28
Q8    1  -0.0210  1.8584  0.3501  11.00000  0.05    0.27
Q9    1   0.0131  1.7237  0.4727  11.00000  0.05    0.27
Q10   1   0.4797 -0.5144  1.0953  11.00000  0.05    0.26
Q11   1  -0.0126  1.6152  0.3462  11.00000  0.05    0.25
Q12   1   0.0758  1.8750  0.3611  11.00000  0.05    0.25
Q13   1   0.0191  1.7620  0.2490  11.00000  0.05    0.25
Q14   1   0.0311  1.8252  0.2437  11.00000  0.05    0.25
Q15   1   0.0900  1.4678  0.5729  11.00000  0.05    0.24
Q16   1   0.2293  0.8431  0.8506  11.00000  0.05    0.23
Q17   1   0.4013  0.1447  0.8712  11.00000  0.05    0.23
Q18   1   0.3607  0.2110  1.0153  11.00000  0.05    0.23
Q19   1   0.4409 -0.3760  0.9981  11.00000  0.05    0.23
Q20   1   0.0661  1.7480  0.2460  11.00000  0.05    0.23
;
data_I
_chemical_name_systematic
;
(<i>E</i>)-1-[4-(3-Bromopropoxy)phenyl]-2-<i>p</i>-tolyldiazene
;
_chemical_name_common     ?
_chemical_formula_moiety     'C16 H17 Br N2 O'
_chemical_formula_sum     'C16 H17 Br N2 O'
_chemical_formula_iupac     'C16 H17 Br N2 O'
_chemical_formula_weight     333.23
_chemical_melting_point     ?
_symmetry_cell_setting     monoclinic
_symmetry_space_group_name_H-M     'P 21/c'
_symmetry_space_group_name_HALL     '-P 2ybc'
loop_
    _symmetry_equiv_pos_as_xyz
    'x, y, z'
    '-x, y+1/2, -z+1/2'
    '-x, -y, -z'
    'x, -y-1/2, z-1/2'
_cell_length_a     26.530(15)
_cell_length_b     4.785(2)
_cell_length_c     11.810(7)
_cell_angle_alpha     90.00
_cell_angle_beta     102.85(2)
_cell_angle_gamma     90.00
_cell_volume     1461.8(13)
_cell_formula_units_Z     4
_cell_measurement_reflns_used     6956
_cell_measurement_theta_min     3.44
_cell_measurement_theta_max     27.48
_cell_measurement_temperature     293(2)
_exptl_crystal_description     block
_exptl_crystal_colour     yellow
_exptl_crystal_size_max     0.24
_exptl_crystal_size_mid     0.23
_exptl_crystal_size_min     0.22
_exptl_crystal_density_diffrn     1.514
_exptl_crystal_density_meas     ?
_exptl_crystal_density_method     'not measured'
_exptl_crystal_F_000     680
_exptl_absorpt_coefficient_mu     2.809
_exptl_absorpt_correction_type     multi-scan
_exptl_absorpt_process_details     '(ABSCOR; Higashi, 1995)'
_exptl_absorpt_correction_T_min     0.5533
_exptl_absorpt_correction_T_max     0.5744
_exptl_special_details
;
(See detailed section in the paper)
;
_diffrn_ambient_temperature     293(2)
_diffrn_radiation_type     MoK\a
_diffrn_radiation_wavelength     0.71073
_diffrn_radiation_source     'fine-focus sealed tube'
_diffrn_radiation_monochromator     graphite
_diffrn_measurement_device_type     'Rigaku R-AXIS RAPID'
_diffrn_measurement_method     '\w scans'
_diffrn_detector_area_resol_mean     ?
_diffrn_reflns_number     13590
_diffrn_reflns_av_R_equivalents     0.0801
_diffrn_reflns_av_sigmaI/netI     0.0811
_diffrn_reflns_theta_min     3.15
_diffrn_reflns_theta_max     27.48
_diffrn_reflns_theta_full     27.48
_diffrn_measured_fraction_theta_max     0.995
_diffrn_measured_fraction_theta_full     0.995
_diffrn_reflns_limit_h_min     -34
_diffrn_reflns_limit_h_max     33
_diffrn_reflns_limit_k_min     -6
_diffrn_reflns_limit_k_max     6
_diffrn_reflns_limit_l_min     -15
_diffrn_reflns_limit_l_max     15
_diffrn_standards_number     0
_diffrn_standards_interval_count     0
_diffrn_standards_interval_time     0
_diffrn_standards_decay_%     0
_refine_special_details
;
Refinement of <i>F</i>^2^ against ALL reflections. The weighted <i>R</i>-factor
<i>wR</i> and goodness of fit <i>S</i> are based on <i>F</i>^2^, conventional
<i>R</i>-factors <i>R</i> are based on <i>F</i>, with <i>F</i> set to zero for
negative <i>F</i>^2^. The threshold expression of <i>F</i>^2^ >
\s(<i>F</i>^2^) is used only for calculating <i>R</i>-factors(gt) <i>etc</i>.
and is not relevant to the choice of reflections for refinement.
<i>R</i>-factors based on <i>F</i>^2^ are statistically about twice as large
as those based on <i>F</i>, and <i>R</i>- factors based on ALL data will be
even larger.
;
_reflns_number_total     3337
_reflns_number_gt     1860
_reflns_threshold_expression     I>2sigma(I)
_refine_ls_structure_factor_coef     Fsqd
_refine_ls_matrix_type     full
_refine_ls_R_factor_all     0.1063
_refine_ls_R_factor_gt     0.0564
_refine_ls_wR_factor_gt     0.1523
_refine_ls_wR_factor_ref     0.1803
_refine_ls_goodness_of_fit_ref     1.013
_refine_ls_restrained_S_all     1.013
_refine_ls_number_reflns     3337
_refine_ls_number_parameters     182
_refine_ls_number_restraints     0
_refine_ls_hydrogen_treatment     constr
_refine_ls_weighting_scheme     calc
_refine_ls_weighting_details
                 'calc w=1/[\s^2^(Fo^2^)+(0.0906P)^2^] where P=(Fo^2^+2Fc^2^)/3'
_atom_sites_solution_hydrogens     geom
_atom_sites_solution_primary     direct
_atom_sites_solution_secondary     difmap
_refine_ls_shift/su_max     0.012
_refine_ls_shift/su_mean     0.002
_refine_diff_density_max     0.404
_refine_diff_density_min     -0.592
_refine_ls_extinction_method     none
_refine_ls_extinction_coef     ?
loop_
    _atom_type_symbol
    _atom_type_description
    _atom_type_scat_dispersion_real
    _atom_type_scat_dispersion_imag
    _atom_type_scat_source
    'C' 'C' 0.0033 0.0016
                         'International Tables Vol C Tables 4.2.6.8 and 6.1.1.4'
    'H' 'H' 0.0000 0.0000
                         'International Tables Vol C Tables 4.2.6.8 and 6.1.1.4'
    'N' 'N' 0.0061 0.0033
                         'International Tables Vol C Tables 4.2.6.8 and 6.1.1.4'
    'O' 'O' 0.0106 0.0060
                         'International Tables Vol C Tables 4.2.6.8 and 6.1.1.4'
    'Br' 'Br' -0.2901 2.4595
                         'International Tables Vol C Tables 4.2.6.8 and 6.1.1.4'
_computing_data_collection     'RAPID-AUTO (Rigaku, 1998)'
_computing_cell_refinement     'RAPID-AUTO (Rigaku, 1998)'
_computing_data_reduction
;
CrystalStructure (Rigaku/MSC, 2002)
;
_computing_structure_solution     'SHELXS97 (Sheldrick, 2008)'
_computing_structure_refinement     'SHELXL97 (Sheldrick, 2008)'
_computing_molecular_graphics     'SHELXTL (Sheldrick, 2008)'
_computing_publication_material     'SHELXL97 (Sheldrick, 2008)'
loop_
    _atom_site_type_symbol
    _atom_site_label
    _atom_site_fract_x
    _atom_site_fract_y
    _atom_site_fract_z
    _atom_site_U_iso_or_equiv
    _atom_site_adp_type
    _atom_site_calc_flag
    _atom_site_refinement_flags
    _atom_site_occupancy
    _atom_site_symmetry_multiplicity
    _atom_site_disorder_assembly
    _atom_site_disorder_group
    Br Br1 0.03507(2) 1.74980(10) 0.35896(4) 0.0780(3) Uani d . 1 1 . .
    C C1 0.07293(17) 1.5076(9) 0.4814(4) 0.0666(12) Uani d . 1 1 . .
    H H1A 0.0493 1.3736 0.5031 0.080 Uiso calc R 1 1 . .
    H H1B 0.0990 1.4048 0.4527 0.080 Uiso calc R 1 1 . .
    C C2 0.09770(19) 1.6700(8) 0.5834(4) 0.0638(12) Uani d . 1 1 . .
    H H2A 0.0716 1.7772 0.6102 0.077 Uiso calc R 1 1 . .
    H H2B 0.1219 1.8008 0.5617 0.077 Uiso calc R 1 1 . .
    C C3 0.12642(16) 1.4854(7) 0.6820(3) 0.0555(10) Uani d . 1 1 . .
    H H3A 0.1414 1.5984 0.7493 0.067 Uiso calc R 1 1 . .
    H H3B 0.1029 1.3514 0.7042 0.067 Uiso calc R 1 1 . .
    C C4 0.19783(14) 1.1643(7) 0.7148(3) 0.0438(8) Uani d . 1 1 . .
    C C5 0.23339(14) 1.0199(7) 0.6659(3) 0.0461(9) Uani d . 1 1 . .
    H H5 0.2351 1.0542 0.5893 0.055 Uiso calc R 1 1 . .
    C C6 0.26574(16) 0.8279(7) 0.7304(3) 0.0475(9) Uani d . 1 1 . .
    H H6 0.2897 0.7334 0.6977 0.057 Uiso calc R 1 1 . .
    C C7 0.26299(16) 0.7723(6) 0.8464(4) 0.0436(9) Uani d . 1 1 . .
    C C8 0.22842(15) 0.9224(7) 0.8937(3) 0.0486(9) Uani d . 1 1 . .
    H H8 0.2272 0.8924 0.9708 0.058 Uiso calc R 1 1 . .
    C C9 0.19546(15) 1.1169(7) 0.8291(3) 0.0475(9) Uani d . 1 1 . .
    H H9 0.1720 1.2144 0.8621 0.057 Uiso calc R 1 1 . .
    C C10 0.35721(16) 0.2505(6) 0.9470(3) 0.0426(8) Uani d . 1 1 . .
    C C11 0.39446(15) 0.1260(8) 0.8990(3) 0.0498(9) Uani d . 1 1 . .
    H H11 0.3969 0.1742 0.8241 0.060 Uiso calc R 1 1 . .
    C C12 0.42806(15) -0.0681(7) 0.9600(3) 0.0490(9) Uani d . 1 1 . .
    H H12 0.4531 -0.1474 0.9260 0.059 Uiso calc R 1 1 . .
    C C13 0.42526(14) -0.1473(7) 1.0710(3) 0.0395(8) Uani d . 1 1 . .
    C C14 0.38674(14) -0.0307(7) 1.1179(3) 0.0453(9) Uani d . 1 1 . .
    H H14 0.3832 -0.0870 1.1911 0.054 Uiso calc R 1 1 . .
    C C15 0.35311(15) 0.1696(7) 1.0573(3) 0.0470(9) Uani d . 1 1 . .
    H H15 0.3279 0.2489 1.0909 0.056 Uiso calc R 1 1 . .
    C C16 0.46205(15) -0.3593(9) 1.1367(3) 0.0514(10) Uani d . 1 1 . .
    H H16A 0.4653 -0.3327 1.2186 0.077 Uiso calc R 1 1 . .
    H H16B 0.4953 -0.3373 1.1183 0.077 Uiso calc R 1 1 . .
    H H16C 0.4491 -0.5438 1.1154 0.077 Uiso calc R 1 1 . .
    N N1 0.29418(12) 0.5728(6) 0.9213(3) 0.0476(8) Uani d . 1 1 . .
    N N2 0.32604(13) 0.4536(6) 0.8743(3) 0.0474(8) Uani d . 1 1 . .
    O O1 0.16630(11) 1.3435(5) 0.6400(2) 0.0526(7) Uani d . 1 1 . .
loop_
    _atom_site_aniso_label
    _atom_site_aniso_U_11
    _atom_site_aniso_U_22
    _atom_site_aniso_U_33
    _atom_site_aniso_U_12
    _atom_site_aniso_U_13
    _atom_site_aniso_U_23
    Br1 0.0757(4) 0.0956(5) 0.0551(3) -0.0036(3) -0.0017(3) 0.0109(2)
    C1 0.059(3) 0.072(3) 0.064(3) 0.003(2) 0.005(2) 0.000(2)
    C2 0.064(3) 0.057(2) 0.062(3) 0.011(2) -0.003(2) -0.004(2)
    C3 0.056(3) 0.052(2) 0.056(2) 0.0144(19) 0.005(2) -0.0005(18)
    C4 0.038(2) 0.0410(17) 0.048(2) -0.0028(15) 0.0019(17) -0.0006(16)
    C5 0.046(2) 0.052(2) 0.0408(19) -0.0021(17) 0.0106(17) 0.0005(17)
    C6 0.043(2) 0.0473(19) 0.052(2) 0.0040(16) 0.0107(18) -0.0037(16)
    C7 0.044(2) 0.0375(17) 0.046(2) -0.0043(16) 0.0021(17) 0.0009(15)
    C8 0.055(2) 0.047(2) 0.045(2) -0.0017(18) 0.0115(18) 0.0027(16)
    C9 0.045(2) 0.0459(18) 0.051(2) 0.0026(17) 0.0104(18) 0.0006(17)
    C10 0.045(2) 0.0383(17) 0.0410(19) 0.0010(16) 0.0025(17) 0.0022(15)
    C11 0.055(3) 0.055(2) 0.039(2) 0.0079(19) 0.0093(18) 0.0049(17)
    C12 0.053(2) 0.050(2) 0.046(2) 0.0090(18) 0.0162(18) 0.0032(17)
    C13 0.044(2) 0.0343(16) 0.0392(19) -0.0036(15) 0.0063(16) -0.0017(14)
    C14 0.052(2) 0.0468(19) 0.0373(19) -0.0034(17) 0.0109(17) -0.0010(16)
    C15 0.043(2) 0.0472(18) 0.052(2) 0.0009(16) 0.0138(19) -0.0076(16)
    C16 0.049(2) 0.0476(19) 0.055(2) 0.0024(18) 0.005(2) 0.0058(17)
    N1 0.0466(19) 0.0482(17) 0.0462(18) -0.0038(15) 0.0068(15) -0.0052(14)
    N2 0.0490(19) 0.0426(16) 0.0492(18) -0.0005(14) 0.0078(15) -0.0032(14)
    O1 0.0480(17) 0.0547(14) 0.0530(16) 0.0102(13) 0.0070(13) 0.0100(13)
_geom_special_details
;
All e.s.d.'s (except the e.s.d. in the dihedral angle between two l.s. planes)
are estimated using the full covariance matrix. The cell e.s.d.'s are taken
into account individually in the estimation of e.s.d.'s in distances, angles
and torsion angles; correlations between e.s.d.'s in cell parameters are only
used when they are defined by crystal symmetry. An approximate (isotropic)
treatment of cell e.s.d.'s is used for estimating e.s.d.'s involving l.s.
planes.
;
loop_
    _geom_bond_atom_site_label_1
    _geom_bond_atom_site_label_2
    _geom_bond_site_symmetry_2
    _geom_bond_distance
    _geom_bond_publ_flag
    Br1 C1 . 1.948(4) ?
    Br1 Br1 2_545 3.6989(14) ?
    Br1 Br1 2 3.6989(14) ?
    C1 C2 . 1.461(6) ?
    C1 H1A . 0.9700 ?
    C1 H1B . 0.9700 ?
    C2 C3 . 1.524(5) ?
    C2 H2A . 0.9700 ?
    C2 H2B . 0.9700 ?
    C3 O1 . 1.435(4) ?
    C3 H3A . 0.9700 ?
    C3 H3B . 0.9700 ?
    C4 O1 . 1.373(5) ?
    C4 C9 . 1.384(5) ?
    C4 C5 . 1.395(5) ?
    C5 C6 . 1.367(5) ?
    C5 H5 . 0.9300 ?
    C6 C7 . 1.413(5) ?
    C6 H6 . 0.9300 ?
    C7 C8 . 1.378(5) ?
    C7 N1 . 1.433(5) ?
    C8 C9 . 1.384(5) ?
    C8 H8 . 0.9300 ?
    C9 H9 . 0.9300 ?
    C10 C11 . 1.379(5) ?
    C10 C15 . 1.387(5) ?
    C10 N2 . 1.432(4) ?
    C11 C12 . 1.375(5) ?
    C11 H11 . 0.9300 ?
    C12 C13 . 1.382(5) ?
    C12 H12 . 0.9300 ?
    C13 C14 . 1.383(5) ?
    C13 C16 . 1.499(5) ?
    C14 C15 . 1.394(5) ?
    C14 H14 . 0.9300 ?
    C15 H15 . 0.9300 ?
    C16 H16A . 0.9600 ?
    C16 H16B . 0.9600 ?
    C16 H16C . 0.9600 ?
    N1 N2 . 1.248(4) ?
loop_
    _geom_angle_atom_site_label_1
    _geom_angle_atom_site_label_2
    _geom_angle_atom_site_label_3
    _geom_angle_site_symmetry_1
    _geom_angle_site_symmetry_3
    _geom_angle
    _geom_angle_publ_flag
    C1 Br1 Br1 . 2_545 103.19(13) ?
    C1 Br1 Br1 . 2 176.05(13) ?
    Br1 Br1 Br1 2_545 2 80.61(4) ?
    C2 C1 Br1 . . 111.0(3) ?
    C2 C1 H1A . . 109.4 ?
    Br1 C1 H1A . . 109.4 ?
    C2 C1 H1B . . 109.4 ?
    Br1 C1 H1B . . 109.4 ?
    H1A C1 H1B . . 108.0 ?
    C1 C2 C3 . . 112.2(3) ?
    C1 C2 H2A . . 109.2 ?
    C3 C2 H2A . . 109.2 ?
    C1 C2 H2B . . 109.2 ?
    C3 C2 H2B . . 109.2 ?
    H2A C2 H2B . . 107.9 ?
    O1 C3 C2 . . 107.0(3) ?
    O1 C3 H3A . . 110.3 ?
    C2 C3 H3A . . 110.3 ?
    O1 C3 H3B . . 110.3 ?
    C2 C3 H3B . . 110.3 ?
    H3A C3 H3B . . 108.6 ?
    O1 C4 C9 . . 125.2(3) ?
    O1 C4 C5 . . 114.5(3) ?
    C9 C4 C5 . . 120.3(3) ?
    C6 C5 C4 . . 120.1(3) ?
    C6 C5 H5 . . 120.0 ?
    C4 C5 H5 . . 120.0 ?
    C5 C6 C7 . . 120.3(3) ?
    C5 C6 H6 . . 119.8 ?
    C7 C6 H6 . . 119.8 ?
    C8 C7 C6 . . 118.5(3) ?
    C8 C7 N1 . . 116.2(3) ?
    C6 C7 N1 . . 125.2(3) ?
    C7 C8 C9 . . 121.6(4) ?
    C7 C8 H8 . . 119.2 ?
    C9 C8 H8 . . 119.2 ?
    C4 C9 C8 . . 119.2(4) ?
    C4 C9 H9 . . 120.4 ?
    C8 C9 H9 . . 120.4 ?
    C11 C10 C15 . . 118.6(3) ?
    C11 C10 N2 . . 114.7(3) ?
    C15 C10 N2 . . 126.7(3) ?
    C12 C11 C10 . . 121.1(3) ?
    C12 C11 H11 . . 119.5 ?
    C10 C11 H11 . . 119.5 ?
    C11 C12 C13 . . 121.1(3) ?
    C11 C12 H12 . . 119.4 ?
    C13 C12 H12 . . 119.4 ?
    C14 C13 C12 . . 118.0(3) ?
    C14 C13 C16 . . 121.3(3) ?
    C12 C13 C16 . . 120.7(3) ?
    C13 C14 C15 . . 121.2(3) ?
    C13 C14 H14 . . 119.4 ?
    C15 C14 H14 . . 119.4 ?
    C10 C15 C14 . . 119.9(3) ?
    C10 C15 H15 . . 120.0 ?
    C14 C15 H15 . . 120.0 ?
    C13 C16 H16A . . 109.5 ?
    C13 C16 H16B . . 109.5 ?
    H16A C16 H16B . . 109.5 ?
    C13 C16 H16C . . 109.5 ?
    H16A C16 H16C . . 109.5 ?
    H16B C16 H16C . . 109.5 ?
    N2 N1 C7 . . 112.6(3) ?
    N1 N2 C10 . . 113.7(3) ?
    C4 O1 C3 . . 117.6(3) ?
