# Supplementary material for: (E)-1-[4-(3-Bromo­prop­oxy)phen­yl]-2-p-tolyl­diazene
Source: Acta Crystallogr Sect E Struct Rep Online. 2012 May 16;68(Pt 6):o1761. doi: 10.1107/S1600536812021538 (PMC3379346; doi:10.1107/S1600536812021538)
Supplement: Supplementary file 2 [file e-68-o1761-Isup2.hkl]

# 
# h,k,l, Fc-squared, Fo-squared, sigma(Fo-squared) and status flag 
# 
data_I
_shelx_title ' 1 in P2(1)/c' 
_shelx_refln_list_code          4 
_shelx_F_calc_maximum      225.50 
_exptl_crystal_F_000       680.00 
_reflns_d_resolution_high  0.7701 
 
loop_ 
 _symmetry_equiv_pos_as_xyz 
 'x, y, z' 
 '-x, y+1/2, -z+1/2' 
 '-x, -y, -z' 
 'x, -y-1/2, z-1/2' 
 
_cell_length_a    26.5297 
_cell_length_b     4.7854 
_cell_length_c    11.8101 
_cell_angle_alpha  90.000 
_cell_angle_beta  102.851 
_cell_angle_gamma  90.000 
 
_shelx_F_squared_multiplier     1.000 
 
loop_ 
 _refln_index_h 
 _refln_index_k 
 _refln_index_l 
 _refln_F_squared_calc 
 _refln_F_squared_meas 
 _refln_F_squared_sigma 
 _refln_observed_status 
   4   0   0     1109.19      749.47     58.50 o 
   5   0   0     6548.66     5944.72    214.45 o 
   6   0   0      865.73      884.40     25.85 o 
   7   0   0      182.11      219.32     11.43 o 
   8   0   0      998.90      991.82     46.39 o 
   9   0   0      823.01      798.53     43.53 o 
  10   0   0     3115.15     2912.03    100.46 o 
  11   0   0     1381.00     1256.70     43.79 o 
  12   0   0     3426.53     3301.98    124.54 o 
  13   0   0     4921.52     5091.06    218.99 o 
  14   0   0     4285.82     4304.37    234.04 o 
  15   0   0     3009.69     3135.97    176.28 o 
  16   0   0     2574.32     2577.15    109.56 o 
  17   0   0     1108.29     1099.88     53.58 o 
  18   0   0      773.59      759.37     44.41 o 
  19   0   0      470.61      497.58     34.33 o 
  20   0   0      276.97      385.40     67.81 o 
  21   0   0        7.46       24.04     18.01 o 
  22   0   0        2.69      -20.12     20.31 o 
  23   0   0      170.96      157.18     35.48 o 
  24   0   0       35.34       -2.08     19.47 o 
  25   0   0      251.59      259.85     82.30 o 
  26   0   0      826.62      823.97    153.33 o 
  27   0   0        3.48        5.47     22.85 o 
  28   0   0      151.26      138.94     41.87 o 
  29   0   0        9.32        4.88     24.81 o 
  30   0   0      516.55      520.81    143.63 o 
  31   0   0      499.07      603.31    161.54 o 
  32   0   0       81.76       73.44     41.15 o 
  33   0   0        2.09      -16.15     32.75 o 
   1   1   0      189.09      182.92      3.67 o 
   2   1   0     1620.85     1535.29     16.90 o 
   3   1   0     3919.88     3585.06     55.90 o 
   4   1   0    11012.31    11169.55    359.15 o 
   5   1   0    47681.70    52856.87   4699.16 o 
   6   1   0       65.33       68.84      6.92 o 
   7   1   0     1791.89     1497.42     40.36 o 
   8   1   0    11047.23    10796.65    464.04 o 
   9   1   0     6700.97     6097.76    209.68 o 
  10   1   0     4939.92     4806.22    175.65 o 
  11   1   0     2314.88     2101.66     60.05 o 
  12   1   0      990.07      956.24     34.99 o 
  13   1   0      243.28      211.05     14.13 o 
  14   1   0       46.61       50.98     14.23 o 
  15   1   0       51.55       52.75     11.53 o 
  16   1   0      110.08      128.90     23.43 o 
  17   1   0      543.36      550.13     31.12 o 
  18   1   0     1858.62     2208.04     94.54 o 
  19   1   0      472.15      454.34     38.33 o 
  20   1   0      807.10      821.29     45.98 o 
  21   1   0     1682.70     1726.38     86.40 o 
  22   1   0      300.42      314.14     29.41 o 
  23   1   0      582.21      679.96     59.62 o 
  24   1   0       16.93       17.06     15.62 o 
  25   1   0      211.63      279.96     28.15 o 
  26   1   0      557.57      636.93     50.11 o 
  27   1   0        1.45       -7.57     27.64 o 
  28   1   0        3.50      -13.70     23.29 o 
  29   1   0        0.84      -10.45     17.24 o 
  30   1   0        5.13       -3.45     17.42 o 
  31   1   0       34.37       42.78     22.93 o 
  32   1   0        1.53       -8.92     26.53 o 
  33   1   0       27.19      -52.84     52.84 o 
   0   2   0     4152.39     3822.61    117.88 o 
   1   2   0     5177.76     5014.27     97.96 o 
   2   2   0     4479.49     4094.82     73.28 o 
   3   2   0     3103.10     2899.94     46.24 o 
   4   2   0     2395.92     2167.52     34.64 o 
   5   2   0     1148.45     1077.07     16.86 o 
   6   2   0     1208.82     1178.80     20.10 o 
   7   2   0        3.09        9.33      3.42 o 
   8   2   0        4.26       11.54      4.19 o 
   9   2   0     1809.13     1865.68     43.38 o 
  10   2   0     2467.65     2605.88     52.84 o 
  11   2   0       60.39       83.86      6.49 o 
  12   2   0     1120.34     1003.59     26.74 o 
  13   2   0     5858.06     6250.89    192.84 o 
  14   2   0     1682.54     1560.73     44.73 o 
  15   2   0     1262.63     1295.40     38.67 o 
  16   2   0     2105.66     2147.46     63.07 o 
  17   2   0      868.38      875.48     37.91 o 
  18   2   0      912.51      898.28     48.12 o 
  19   2   0       84.22       69.92      8.39 o 
  20   2   0      112.00       91.93     12.36 o 
  21   2   0      302.22      332.06     27.37 o 
  22   2   0       48.83       37.42      9.05 o 
  23   2   0      101.71       80.70     11.17 o 
  24   2   0        6.68       12.86     10.33 o 
  25   2   0       62.04       52.73     11.33 o 
  26   2   0       73.30       67.60     12.04 o 
  27   2   0       50.29       45.02     13.38 o 
  28   2   0       61.92       44.96     15.45 o 
  29   2   0       49.94       38.13     10.72 o 
  30   2   0       39.51       28.85     11.08 o 
  31   2   0       22.06       27.63     14.29 o 
   1   3   0       68.06       73.63      4.40 o 
   2   3   0     1476.19     1600.26     31.70 o 
   3   3   0      187.53      145.34      5.52 o 
   4   3   0     1405.48     1363.06     40.05 o 
   5   3   0     1000.07     1011.41     21.60 o 
   6   3   0     1617.98     1723.04     33.25 o 
   7   3   0     1446.36     1522.40     31.96 o 
   8   3   0     1346.21     1409.05     29.51 o 
   9   3   0      953.49      999.57     28.33 o 
  10   3   0      572.87      621.48     20.93 o 
  11   3   0      447.86      474.06     11.91 o 
  12   3   0      264.04      268.28     17.64 o 
  13   3   0      650.75      694.30     22.86 o 
  14   3   0      211.93      163.75      8.30 o 
  15   3   0      401.44      365.27     23.98 o 
  16   3   0      118.00      112.65      9.36 o 
  17   3   0      177.68      149.50     19.05 o 
  18   3   0      392.52      386.57     21.48 o 
  19   3   0      114.56       99.62      9.86 o 
  20   3   0      127.87      117.52     13.53 o 
  21   3   0      141.96      132.50     12.25 o 
  22   3   0      169.52      143.43     24.92 o 
  23   3   0       44.18       38.92      9.83 o 
  24   3   0      146.05      130.97     31.93 o 
  25   3   0       10.69       10.08     13.22 o 
  26   3   0       16.79       44.47     17.05 o 
  27   3   0        0.14       -2.14      8.93 o 
  28   3   0        0.47       -9.59      9.59 o 
  29   3   0       16.63       27.54     16.46 o 
   0   4   0      211.89      194.15     21.10 o 
   1   4   0      704.99      758.87     20.61 o 
   2   4   0      241.61      270.15     13.42 o 
   3   4   0      988.21     1033.38     31.32 o 
   4   4   0      110.89      140.97      7.11 o 
   5   4   0       15.54       13.11      5.05 o 
   6   4   0        9.73        8.23      4.71 o 
   7   4   0       23.68       30.95      4.61 o 
   8   4   0      150.06      184.30     10.06 o 
   9   4   0       28.53       51.45     11.90 o 
  10   4   0      401.99      363.58     51.91 o 
  11   4   0      281.53      265.37      8.82 o 
  12   4   0      151.17      132.61     14.65 o 
  13   4   0       96.48       90.58      9.18 o 
  14   4   0       95.99       86.41      9.27 o 
  15   4   0      112.33       82.78     18.74 o 
  16   4   0       13.03       14.05      5.41 o 
  17   4   0       77.30       68.72     20.16 o 
  18   4   0       17.88       17.83      6.29 o 
  19   4   0       46.10       32.59     11.58 o 
  20   4   0       49.84       82.74     24.22 o 
  21   4   0       25.81       35.69     23.31 o 
  22   4   0       12.15       -5.02     24.21 o 
  23   4   0       16.00       28.52     20.89 o 
  24   4   0        0.29      -12.74     28.33 o 
  25   4   0       18.65       10.50     26.07 o 
   1   5   0       44.10       32.31      7.75 o 
   2   5   0       56.68       29.78      8.87 o 
   3   5   0        0.63       -3.64      4.29 o 
   4   5   0        1.08        1.74      4.85 o 
   5   5   0       31.22       26.28      6.39 o 
   6   5   0      258.04      246.77     24.23 o 
   7   5   0       53.45       39.12      9.97 o 
   8   5   0      252.20      315.67     21.92 o 
   9   5   0        3.37       11.09     10.90 o 
  10   5   0        1.92       -0.81     10.44 o 
  11   5   0       80.28       74.09     17.92 o 
  12   5   0        2.70       15.06     13.40 o 
  13   5   0        0.31       -2.13     14.00 o 
  14   5   0        0.98       12.76     13.77 o 
  15   5   0        1.32        9.73     12.80 o 
  16   5   0        0.08       21.31     16.25 o 
  17   5   0        7.95      -10.39     15.82 o 
  18   5   0        2.44       13.78     21.50 o 
  19   5   0       12.63       14.89     17.37 o 
   0   6   0        2.06       -8.85     29.49 o 
   1   6   0        1.03      -18.45     27.81 o 
   2   6   0        0.77       -0.64     23.83 o 
   3   6   0       53.94       92.79     38.82 o 
   4   6   0       21.73       22.23     17.12 o 
   5   6   0        0.11       28.23     21.40 o 
   6   6   0        1.50       11.86      8.76 o 
   7   6   0        0.02       -4.11     13.30 o 
   8   6   0        0.02       10.58     10.16 o 
 -33   1   1        0.37       35.88     14.70 o 
 -32   1   1        0.42      -16.36     21.25 o 
 -31   1   1        1.48       46.25     18.30 o 
 -30   1   1        2.82       23.38     25.03 o 
 -29   1   1       30.26        6.81     16.80 o 
 -28   1   1        0.77       -3.52     21.29 o 
 -27   1   1      221.04      200.21     47.56 o 
 -26   1   1       68.42       60.20     37.76 o 
 -25   1   1      157.75      134.32     33.51 o 
 -24   1   1        2.87       -2.74     22.79 o 
 -23   1   1        6.11        2.81     13.21 o 
 -22   1   1      164.46      148.82     30.04 o 
 -21   1   1        2.05       10.57     15.43 o 
 -20   1   1       47.27       43.60     13.69 o 
 -19   1   1      175.02      182.00     18.04 o 
 -18   1   1        0.23       -6.78     10.95 o 
 -17   1   1       11.62       17.55      8.96 o 
 -16   1   1        1.78        9.65     14.01 o 
 -15   1   1       34.70       40.37     11.89 o 
 -14   1   1      265.15      291.41     18.00 o 
 -13   1   1        7.46       26.10      7.42 o 
 -12   1   1      211.44      184.29     11.84 o 
 -11   1   1       29.03       21.97      4.17 o 
 -10   1   1       45.75       45.78      9.45 o 
  -9   1   1      255.45      285.96      9.55 o 
  -8   1   1     1137.45     1204.70     28.49 o 
  -7   1   1       85.73       80.61      4.45 o 
  -6   1   1     8529.31     8877.72    215.00 o 
  -5   1   1      512.30      461.16      7.41 o 
  -4   1   1      132.96      125.54      3.59 o 
  -3   1   1      569.18      541.61     17.18 o 
  -2   1   1      841.58      797.96      8.71 o 
  -1   1   1       15.58       21.20      2.40 o 
   0   1   1     5258.23     5108.42     85.94 o 
   1   1   1      299.46      296.08     14.21 o 
   2   1   1     1913.89     2149.68     61.07 o 
   3   1   1     5198.60     4569.05    267.57 o 
   4   1   1    11560.56    12928.77    511.20 o 
   5   1   1    15310.20    17736.41    952.67 o 
   6   1   1      194.41      168.45     13.41 o 
   7   1   1      419.51      369.85     12.91 o 
   8   1   1      527.07      499.27     12.58 o 
   9   1   1       89.42       75.88      5.36 o 
  10   1   1       13.50       13.74      6.25 o 
  11   1   1       24.19       31.17      5.19 o 
  12   1   1      314.02      310.62     25.74 o 
  13   1   1       87.34      122.70     29.34 o 
  14   1   1       59.43       53.98     15.34 o 
  15   1   1        1.09        6.15      9.76 o 
  16   1   1       88.52       76.71     12.22 o 
  17   1   1        5.80       20.91     10.45 o 
  18   1   1       34.08       28.76     11.45 o 
  19   1   1       95.46      102.57     14.55 o 
  20   1   1       47.84       66.61     16.75 o 
  21   1   1        4.19        8.63     20.68 o 
  22   1   1        0.03       -8.36     10.81 o 
  23   1   1      368.13      409.82     31.00 o 
  24   1   1      115.81      125.89     19.82 o 
  25   1   1      113.65      113.61     22.53 o 
  26   1   1       47.89       57.27     23.43 o 
  27   1   1        0.09       -9.67     18.42 o 
  28   1   1       22.07       30.99     18.15 o 
  29   1   1        6.86      -11.85     14.92 o 
  30   1   1        0.55      -15.83     26.11 o 
  31   1   1       39.45       28.45     29.46 o 
  32   1   1        0.47       -5.32     30.08 o 
 -32   2   1        1.82       15.94      9.65 o 
 -31   2   1        1.29       -4.39      8.22 o 
 -30   2   1        0.07        4.21      8.90 o 
 -29   2   1        0.23       -3.74     11.13 o 
 -28   2   1        1.12      -10.90     10.90 o 
 -27   2   1        6.56        1.07     11.10 o 
 -26   2   1        4.78       10.00     13.16 o 
 -25   2   1       39.11       41.50     14.27 o 
 -24   2   1       54.77       53.05     12.16 o 
 -23   2   1       58.22       68.25     12.40 o 
 -22   2   1      363.32      375.99     24.56 o 
 -21   2   1      565.63      530.55     25.30 o 
 -20   2   1      370.05      339.79     18.59 o 
 -19   2   1      490.54      504.97     19.58 o 
 -18   2   1       38.10       36.14      9.05 o 
 -17   2   1      258.17      234.12     12.21 o 
 -16   2   1      113.03      123.10      9.85 o 
 -15   2   1        3.85        8.36      5.12 o 
 -14   2   1       44.17       63.25      7.62 o 
 -13   2   1       64.87       80.62      6.95 o 
 -12   2   1      286.52      320.68     17.16 o 
 -11   2   1      173.39      172.71      9.46 o 
 -10   2   1       52.48       47.12      8.55 o 
  -9   2   1      169.12      176.25      9.09 o 
  -8   2   1       17.45       12.76      4.19 o 
  -7   2   1      149.81      139.36      5.16 o 
  -6   2   1      115.25      118.26      4.66 o 
  -5   2   1        0.12        3.61      3.22 o 
  -4   2   1       47.74       63.27      5.34 o 
  -3   2   1       25.70       33.60      3.03 o 
  -2   2   1        2.46        3.34      2.27 o 
  -1   2   1      108.40       90.52      3.66 o 
   0   2   1       26.56       27.06      2.91 o 
   1   2   1        5.51        5.41      2.27 o 
   2   2   1       17.46       17.25      3.02 o 
   3   2   1       50.54       60.93      6.10 o 
   4   2   1      495.73      515.62     15.11 o 
   5   2   1     3009.14     3328.28     67.13 o 
   6   2   1      113.50      109.19      4.54 o 
   7   2   1     1033.67     1174.66     20.40 o 
   8   2   1      599.91      602.58     13.01 o 
   9   2   1      236.37      229.89     12.50 o 
  10   2   1     5383.71     6010.96    179.90 o 
  11   2   1      486.49      457.83     16.48 o 
  12   2   1      209.11      204.80     12.30 o 
  13   2   1       13.57       15.31      4.17 o 
  14   2   1       80.62       71.16      7.49 o 
  15   2   1       35.19       38.93      8.77 o 
  16   2   1       40.22       32.73      7.34 o 
  17   2   1       11.28       15.32      6.48 o 
  18   2   1      860.74      852.56     61.09 o 
  19   2   1        0.09        2.77      5.74 o 
  20   2   1       55.35       52.90      9.90 o 
  21   2   1       34.06       27.50      8.97 o 
  22   2   1        2.14       -4.34      6.64 o 
  23   2   1       14.38       15.52      7.97 o 
  24   2   1        0.01       -2.08      7.73 o 
  25   2   1        0.94       -0.32      9.47 o 
  26   2   1        4.24        7.76      9.45 o 
  27   2   1        0.02       -9.36      9.36 o 
  28   2   1        1.99        3.12     10.65 o 
  29   2   1        0.56       -0.01     10.15 o 
  30   2   1        0.08       16.85     16.94 o 
  31   2   1        6.68       22.55     13.97 o 
 -29   3   1        0.40       16.92     14.11 o 
 -28   3   1        8.19       -3.57     16.50 o 
 -27   3   1       44.72       27.14     13.00 o 
 -26   3   1        5.30       30.26     11.87 o 
 -25   3   1        5.81        5.62      8.38 o 
 -24   3   1        5.56       12.92      7.25 o 
 -23   3   1       10.29       -3.59      8.06 o 
 -22   3   1        4.75       14.75     11.67 o 
 -21   3   1        4.63       -3.53     13.64 o 
 -20   3   1       24.31       20.90      8.58 o 
 -19   3   1      118.01      123.43     13.48 o 
 -18   3   1       27.44       39.29      9.26 o 
 -17   3   1        0.04       -0.32      5.30 o 
 -16   3   1     1041.11     1092.03     47.98 o 
 -15   3   1        0.67       -7.77      7.77 o 
 -14   3   1      481.52      503.51     22.78 o 
 -13   3   1       10.50        2.94      5.01 o 
 -12   3   1      160.33      174.92     12.19 o 
 -11   3   1      388.68      409.22     19.12 o 
 -10   3   1       22.12       21.61      6.49 o 
  -9   3   1       12.81       18.33      5.18 o 
  -8   3   1       27.12       21.08      4.19 o 
  -7   3   1        3.14        7.56      4.20 o 
  -6   3   1       47.48       48.63      4.77 o 
  -5   3   1        1.68        7.88      4.03 o 
  -4   3   1       73.37       76.49      6.94 o 
  -3   3   1       53.87       71.64      4.41 o 
  -2   3   1       40.09       45.29      4.52 o 
  -1   3   1      408.07      466.83      9.91 o 
   0   3   1      402.57      438.50     14.87 o 
   1   3   1       82.76       81.50      5.10 o 
   2   3   1      507.88      531.07     12.59 o 
   3   3   1        0.00        2.69      2.85 o 
   4   3   1       91.34       93.92      5.17 o 
   5   3   1       92.51       99.09      3.18 o 
   6   3   1        3.46       11.82      6.40 o 
   7   3   1       10.37       -1.21      6.78 o 
   8   3   1        6.02       12.87      7.27 o 
   9   3   1       35.36       36.65     12.95 o 
  10   3   1       45.50       41.11      7.48 o 
  11   3   1      344.90      329.50     21.57 o 
  12   3   1      265.96      239.17     12.91 o 
  13   3   1      149.06      148.08     12.05 o 
  14   3   1      560.66      480.52     43.66 o 
  15   3   1      656.52      590.18     52.42 o 
  16   3   1      271.22      235.89     22.04 o 
  17   3   1       71.47       75.91      9.73 o 
  18   3   1        1.64        2.19      6.32 o 
  19   3   1        0.00        6.97      5.31 o 
  20   3   1       26.94       18.27      5.85 o 
  21   3   1        4.76        1.75      7.35 o 
  22   3   1        2.67        2.39      8.18 o 
  23   3   1        0.67        2.69      8.99 o 
  24   3   1        4.82        9.02     14.28 o 
  25   3   1        0.01       -6.97      6.97 o 
  26   3   1        2.58       -1.88     13.47 o 
  27   3   1        0.19       -8.94      8.94 o 
  28   3   1        7.94        0.98     21.56 o 
 -26   4   1        1.86       12.37     22.24 o 
 -25   4   1        0.32       14.21     17.32 o 
 -24   4   1        1.48       13.63     15.72 o 
 -23   4   1       13.67       28.87     17.06 o 
 -22   4   1        2.96       -6.50     16.11 o 
 -21   4   1        0.95       13.72      8.45 o 
 -20   4   1        2.24        3.48      9.96 o 
 -19   4   1       20.15       11.34      7.27 o 
 -18   4   1        0.00       -0.56      6.45 o 
 -17   4   1       13.36       16.39      6.91 o 
 -16   4   1       11.44       -4.14      6.30 o 
 -15   4   1        2.08        3.61      4.79 o 
 -14   4   1       15.84       13.88      4.84 o 
 -13   4   1        0.02       -1.52      4.00 o 
 -12   4   1       19.17       18.16      7.66 o 
 -11   4   1      264.74      294.30     14.55 o 
 -10   4   1      164.74      184.33      9.49 o 
  -9   4   1      472.91      579.47     20.58 o 
  -8   4   1      151.19      151.27      7.62 o 
  -7   4   1        2.89        0.55      4.64 o 
  -6   4   1      128.22      181.20     10.32 o 
  -5   4   1        2.30       -0.81      4.65 o 
  -4   4   1      121.01      100.21      7.24 o 
  -3   4   1        0.73        1.18      3.94 o 
  -2   4   1       10.78        4.74      5.00 o 
  -1   4   1       83.87      107.99      6.12 o 
   0   4   1       20.43       14.23      4.14 o 
   1   4   1       18.61        8.36      4.81 o 
   2   4   1      113.33      134.23     12.02 o 
   3   4   1       25.73       21.52      4.33 o 
   4   4   1        0.60       -0.46      2.05 o 
   5   4   1       37.15       37.03      5.68 o 
   6   4   1       48.34       52.96     12.12 o 
   7   4   1       80.04       89.89     12.24 o 
   8   4   1        7.89       10.84      8.65 o 
   9   4   1       47.98       41.22     13.60 o 
  10   4   1       11.28        7.62     11.04 o 
  11   4   1        2.85      -10.46     12.05 o 
  12   4   1       29.91        9.91     11.29 o 
  13   4   1       40.07       52.83     13.28 o 
  14   4   1        0.74       -3.34     11.85 o 
  15   4   1        0.89       -9.68     15.47 o 
  16   4   1        2.84       -5.69     12.33 o 
  17   4   1        2.81        5.53     12.72 o 
  18   4   1        7.85       26.27     25.56 o 
  19   4   1       37.87       46.60     18.78 o 
  20   4   1        6.83        5.64     13.84 o 
  21   4   1       59.84       81.15     29.07 o 
  22   4   1        2.95       32.36     17.23 o 
  23   4   1       35.80       36.71     37.23 o 
  24   4   1        1.74       18.81     26.94 o 
  25   4   1       31.86       81.19     33.21 o 
 -20   5   1        0.18      -17.96     17.96 o 
 -19   5   1        0.94       -9.61     15.50 o 
 -18   5   1        3.34       -6.73     27.49 o 
 -17   5   1        0.01      -11.14     16.00 o 
 -16   5   1        0.02        8.53     14.92 o 
 -15   5   1        0.27        7.98     15.15 o 
 -14   5   1        3.75        1.90     12.28 o 
 -13   5   1        0.42        0.79     18.61 o 
 -12   5   1       10.79      -12.15     12.15 o 
 -11   5   1       68.32       62.89     12.92 o 
 -10   5   1        0.98       10.28      7.73 o 
  -9   5   1       15.09       14.40      8.36 o 
  -8   5   1        1.10        5.31      5.54 o 
  -7   5   1        3.05        3.59      4.49 o 
  -6   5   1        5.77        3.56      5.38 o 
  -5   5   1      181.36      177.46     11.23 o 
  -4   5   1       46.01       45.10      6.63 o 
  -3   5   1       89.40       72.92      8.97 o 
  -2   5   1        3.38       -2.70      4.81 o 
  -1   5   1        1.84        7.53      4.96 o 
   0   5   1        3.81       -1.09      4.22 o 
   1   5   1        2.47       -2.66      3.28 o 
   2   5   1        0.00        0.77      4.31 o 
   3   5   1       16.22       11.25      4.52 o 
   4   5   1        0.01        1.09      9.18 o 
   5   5   1        2.55       12.68     10.60 o 
   6   5   1        0.00       -3.86     11.25 o 
   7   5   1        0.04        4.90      9.17 o 
   8   5   1       11.03        2.61     11.56 o 
   9   5   1        4.82       14.30     11.50 o 
  10   5   1       17.01        5.80     11.30 o 
  11   5   1        1.01       15.05     15.63 o 
  12   5   1        0.21      -13.05     13.05 o 
  13   5   1        2.63       -7.57     12.93 o 
  14   5   1        0.00       30.21     15.79 o 
  15   5   1        1.93       18.58     20.91 o 
  16   5   1        0.64       -0.03     20.51 o 
  17   5   1        0.41      -11.79     23.30 o 
  18   5   1        2.80      -10.80     15.07 o 
  19   5   1        0.32       13.25     15.45 o 
  -8   6   1        5.34       11.75     11.83 o 
  -7   6   1        0.09       -9.24     12.80 o 
  -6   6   1        0.95        3.50     24.76 o 
  -5   6   1        0.01      -21.83     27.18 o 
  -4   6   1        1.25        4.24     20.14 o 
  -3   6   1        0.56       44.89     32.80 o 
  -2   6   1       14.91        6.14     20.42 o 
  -1   6   1       17.57       12.45     25.91 o 
   0   6   1        9.35       23.86     30.05 o 
   1   6   1       10.90        2.30     20.28 o 
   2   6   1        0.61        2.75     10.35 o 
   3   6   1        0.85       -8.75     10.60 o 
   4   6   1        0.74       -1.22      9.98 o 
   5   6   1        0.10       -8.07      8.28 o 
   6   6   1        4.61        7.97     11.20 o 
   7   6   1        0.35       17.67     11.50 o 
 -34   0   2       39.32      -13.35     60.42 o 
 -33   0   2        2.31        1.37     28.32 o 
 -32   0   2       41.50       74.29     41.74 o 
 -31   0   2       27.18       41.02     34.77 o 
 -30   0   2       50.71       39.39     60.94 o 
 -29   0   2       20.13       28.13     29.82 o 
 -28   0   2        1.63      -27.22     28.58 o 
 -27   0   2       34.95       78.91     34.70 o 
 -26   0   2      132.11      166.16     75.14 o 
 -25   0   2       54.31       89.59     32.62 o 
 -24   0   2      347.63      351.72     53.72 o 
 -23   0   2      256.66      295.92     81.13 o 
 -22   0   2      381.48      376.14     87.64 o 
 -21   0   2      697.91      805.67     76.89 o 
 -20   0   2     1502.68     1521.03    117.52 o 
 -19   0   2     1178.54     1294.32    153.72 o 
 -18   0   2     1319.55     1192.49     87.96 o 
 -17   0   2     1981.71     2174.93    140.70 o 
 -16   0   2       11.58       11.39     25.07 o 
 -15   0   2      453.35      532.40     43.23 o 
 -14   0   2     4322.71     4968.87    317.02 o 
 -13   0   2      153.12      237.20     24.81 o 
 -12   0   2       24.88       45.38     13.54 o 
 -11   0   2     2510.64     2367.73    167.33 o 
 -10   0   2     7214.92     7447.41    492.88 o 
  -7   0   2    17135.49    16775.79   1529.82 o 
  -6   0   2    25845.99    24953.28   2914.91 o 
  -5   0   2    18964.93    18221.95   1769.43 o 
  -4   0   2    50848.79    43563.71   7476.44 o 
  -3   0   2     3414.43     3498.93    135.36 o 
  -2   0   2     3380.54     3649.78    104.23 o 
  -1   0   2     9566.24     9542.17    415.84 o 
   0   0   2       33.73       62.19      4.00 o 
   1   0   2     1025.62     1006.87     19.51 o 
   2   0   2     1576.76     1547.55     42.64 o 
   3   0   2     2256.32     2058.00     55.14 o 
   4   0   2     5079.02     4762.99    168.93 o 
   5   0   2     7327.43     7002.89    314.71 o 
   6   0   2     7947.10     7466.59    354.08 o 
   7   0   2     7354.64     7023.62    314.21 o 
   8   0   2     6522.88     6195.95    270.47 o 
   9   0   2     4896.17     4646.45    176.19 o 
  10   0   2     6545.15     6379.50    299.17 o 
  11   0   2     3968.05     3630.50    151.81 o 
  12   0   2     3087.71     2826.60    140.59 o 
  13   0   2     1031.49      936.02     38.24 o 
  14   0   2      832.68      819.09     45.30 o 
  15   0   2      767.92      884.91     40.55 o 
  16   0   2        6.68       22.79     10.60 o 
  17   0   2       74.92      139.57     41.38 o 
  18   0   2      884.41      985.76     52.98 o 
  19   0   2     1052.20     1038.62     77.25 o 
  20   0   2     1180.64     1272.33    110.48 o 
  21   0   2      544.70      615.47    145.42 o 
  22   0   2     1074.15     1264.67     87.64 o 
  23   0   2       91.22      140.56     28.32 o 
  24   0   2      756.97      943.60    106.32 o 
  25   0   2      279.59      318.32     36.04 o 
  26   0   2      432.94      528.80     49.34 o 
  27   0   2      181.94      252.12     35.74 o 
  28   0   2      652.51      515.20    271.61 o 
  29   0   2        2.50       -1.11     23.70 o 
  30   0   2       44.11       40.11     58.08 o 
  31   0   2       17.31      -12.76     50.92 o 
  32   0   2        8.52        1.43     26.43 o 
 -33   1   2        1.05       -2.58      9.61 o 
 -32   1   2        6.07       20.93     12.56 o 
 -31   1   2       50.16       46.74     13.56 o 
 -30   1   2       51.04       57.53     13.72 o 
 -29   1   2       62.17       47.82     12.75 o 
 -28   1   2        3.96        7.73      9.37 o 
 -27   1   2      342.58      363.22     36.15 o 
 -26   1   2      191.01      201.27     26.72 o 
 -25   1   2      316.93      284.02     31.10 o 
 -24   1   2      164.61      175.42     25.43 o 
 -23   1   2       37.99       43.63     13.42 o 
 -22   1   2      375.46      368.50     34.88 o 
 -21   1   2        9.03       20.07     11.80 o 
 -20   1   2      343.35      370.39     24.46 o 
 -19   1   2       29.05       38.51     15.69 o 
 -18   1   2      253.92      278.73     19.22 o 
 -17   1   2      242.52      204.03     16.18 o 
 -16   1   2     1985.60     2076.87     63.25 o 
 -15   1   2     4325.08     4589.85    149.42 o 
 -14   1   2     1422.37     1324.57     36.57 o 
 -13   1   2     3397.67     3145.63     89.43 o 
 -12   1   2     3149.59     3025.02     81.83 o 
 -11   1   2     2033.04     1765.53     42.79 o 
 -10   1   2     3325.57     3147.17     78.69 o 
  -9   1   2    13281.46    14404.54    621.84 o 
  -8   1   2     1007.81      998.55     19.23 o 
  -7   1   2      172.77      161.28      4.55 o 
  -6   1   2      456.61      417.20      7.96 o 
  -5   1   2     1525.13     1385.96     19.87 o 
  -4   1   2     1330.95     1108.04     14.60 o 
  -3   1   2     5482.74     5262.68    109.62 o 
  -2   1   2     5286.27     4784.53    106.15 o 
  -1   1   2    16033.36    16214.38    631.77 o 
   0   1   2     8549.84     8178.45    251.42 o 
   1   1   2    19676.40    20072.34    878.52 o 
   2   1   2       88.62       71.31      2.93 o 
   3   1   2     5482.98     4488.47    103.31 o 
   4   1   2    22677.60    24259.63   1322.13 o 
   5   1   2     2534.07     2199.47     43.60 o 
   6   1   2     3309.92     3179.30     68.83 o 
   7   1   2      472.98      387.10      8.87 o 
   8   1   2        9.16       22.31      4.16 o 
   9   1   2      341.38      404.90     12.17 o 
  10   1   2     5380.33     6190.58    209.18 o 
  11   1   2     3161.68     3371.58     92.01 o 
  12   1   2     1113.06     1008.41     34.58 o 
  13   1   2     2755.57     2725.17     79.67 o 
  14   1   2     2417.36     2414.79     68.32 o 
  15   1   2     3282.11     3197.99    102.50 o 
  16   1   2     1607.58     1576.32     54.00 o 
  17   1   2     1440.30     1411.59     46.02 o 
  18   1   2      389.17      414.04     20.34 o 
  19   1   2      530.68      573.01     25.86 o 
  20   1   2       56.22       66.02     10.95 o 
  21   1   2      392.32      430.63     33.30 o 
  22   1   2      333.37      392.36     35.56 o 
  23   1   2      291.96      294.78     32.27 o 
  24   1   2      153.66      136.34     29.41 o 
  25   1   2       56.94       42.67     18.79 o 
  26   1   2       78.65       69.40     19.62 o 
  27   1   2      145.01      141.72     25.26 o 
  28   1   2       22.30       29.07     21.15 o 
  29   1   2      171.13      139.31     25.18 o 
  30   1   2       70.83       57.48     24.72 o 
  31   1   2       42.50       29.97     22.34 o 
 -32   2   2        3.23        3.74      8.61 o 
 -31   2   2        0.97       10.82     14.36 o 
 -30   2   2       50.33       29.10     11.90 o 
 -29   2   2        0.71        8.67      9.83 o 
 -28   2   2        6.03       -2.90     10.31 o 
 -27   2   2       69.54       48.82     15.10 o 
 -26   2   2        1.04      -12.35     12.35 o 
 -25   2   2      188.95      193.44     19.42 o 
 -24   2   2       22.59       30.09     10.04 o 
 -23   2   2       83.23      108.13     12.11 o 
 -22   2   2     1054.24     1149.08     75.92 o 
 -21   2   2      416.49      462.51     25.53 o 
 -20   2   2      718.79      812.99     47.53 o 
 -19   2   2      464.96      519.38     23.88 o 
 -18   2   2      292.81      310.04     18.23 o 
 -17   2   2      869.84      910.51     28.62 o 
 -16   2   2      106.99      104.45      8.03 o 
 -15   2   2      190.84      214.86     15.30 o 
 -14   2   2       92.41       94.03      7.23 o 
 -13   2   2        3.60        7.22      4.98 o 
 -12   2   2      379.14      397.18     16.08 o 
 -11   2   2     1511.21     1513.66     37.50 o 
 -10   2   2     1382.92     1378.78     28.85 o 
  -9   2   2     3429.98     3303.73     62.33 o 
  -8   2   2     1743.59     1591.11     29.45 o 
  -7   2   2     1261.94     1063.36     17.81 o 
  -6   2   2     3664.94     3646.11     65.98 o 
  -5   2   2     4407.62     4266.67     83.68 o 
  -4   2   2     5678.83     5710.76    117.84 o 
  -3   2   2     2434.29     2325.46     37.65 o 
  -2   2   2     1416.00     1262.21     28.18 o 
  -1   2   2      724.74      677.50     12.94 o 
   0   2   2      556.56      509.79      8.83 o 
   1   2   2       62.78       63.51      3.53 o 
   2   2   2      294.77      273.57     10.53 o 
   3   2   2      998.06     1015.78     26.20 o 
   4   2   2       51.57       18.59      6.68 o 
   5   2   2     3681.70     3954.21    135.71 o 
   6   2   2     8299.52     8516.87    368.00 o 
   7   2   2      245.82      146.46     17.06 o 
   8   2   2     7785.06     7053.41    242.80 o 
   9   2   2    10144.86    10714.63    362.04 o 
  10   2   2      985.56      799.29     19.97 o 
  11   2   2     1535.96     1552.71     43.87 o 
  12   2   2      561.89      484.43     21.02 o 
  13   2   2      106.13      106.21     12.99 o 
  14   2   2       21.84       28.70      8.78 o 
  15   2   2      242.23      230.58     21.70 o 
  16   2   2       19.67       35.18     13.28 o 
  17   2   2        9.91       15.46      9.20 o 
  18   2   2      161.62      126.65     27.73 o 
  19   2   2      464.60      426.19     44.85 o 
  20   2   2      287.40      272.48     27.47 o 
  21   2   2      413.45      429.78     36.25 o 
  22   2   2      343.52      356.32     47.93 o 
  23   2   2      114.83      124.51     34.89 o 
  24   2   2      133.05      121.16     29.26 o 
  25   2   2       86.50       91.39     21.60 o 
  26   2   2       83.80       61.63     16.75 o 
  27   2   2       33.17       31.72     13.26 o 
  28   2   2        8.01       15.29     15.60 o 
  29   2   2        0.75       20.45     12.44 o 
  30   2   2        1.04       -2.43     11.40 o 
 -30   3   2       48.48       21.56     13.51 o 
 -29   3   2        9.15       30.48     16.58 o 
 -28   3   2       17.63       19.68     11.31 o 
 -27   3   2       12.72       14.87     10.65 o 
 -26   3   2       41.20       49.29     27.34 o 
 -25   3   2       68.60       67.27     14.41 o 
 -24   3   2       27.78       11.69     14.14 o 
 -23   3   2       31.28       26.98      8.97 o 
 -22   3   2       10.68        1.34      8.14 o 
 -21   3   2        8.88       10.99      8.37 o 
 -20   3   2        0.57        4.10      6.13 o 
 -19   3   2        2.15       -5.15      5.54 o 
 -18   3   2       70.89       85.63     11.03 o 
 -17   3   2     1537.05     1803.22     52.37 o 
 -16   3   2       29.48       45.08     13.91 o 
 -15   3   2       14.66        9.79      7.00 o 
 -14   3   2     1640.24     1829.29     62.01 o 
 -13   3   2      540.91      547.47     26.42 o 
 -12   3   2      955.68      945.76     45.01 o 
 -11   3   2      352.08      364.75     12.73 o 
 -10   3   2      496.06      489.08     12.76 o 
  -9   3   2      520.86      564.67     15.03 o 
  -8   3   2      201.52      209.71     10.94 o 
  -7   3   2       40.18       35.00      5.57 o 
  -6   3   2       22.92       24.81      4.35 o 
  -5   3   2       91.06       95.28      4.92 o 
  -4   3   2      232.68      214.26      8.38 o 
  -3   3   2     1153.25     1165.47     23.43 o 
  -2   3   2     2410.93     2518.74     54.09 o 
  -1   3   2       92.96       71.36      6.29 o 
   0   3   2     1857.25     1795.77     33.06 o 
   1   3   2     2820.57     2927.85     69.91 o 
   2   3   2     1397.47     1274.82     58.05 o 
   3   3   2     1505.35     1477.81     53.47 o 
   4   3   2      532.36      472.65     18.73 o 
   5   3   2     1007.19     1040.00     36.85 o 
   6   3   2      331.70      317.23     17.88 o 
   7   3   2       85.07       91.05     15.66 o 
   8   3   2        1.53        1.20      6.72 o 
   9   3   2      278.43      286.58     21.21 o 
  10   3   2       71.47       74.02     20.67 o 
  11   3   2      357.66      377.62     22.15 o 
  12   3   2       61.33       48.42     11.50 o 
  13   3   2     1063.69     1156.53     48.68 o 
  14   3   2     1569.73     1251.68    178.16 o 
  15   3   2       33.20       14.10      4.29 o 
  16   3   2      538.06      500.96     54.59 o 
  17   3   2      789.50      848.22     33.08 o 
  18   3   2      156.75      129.60     22.02 o 
  19   3   2       42.61       38.77     12.39 o 
  20   3   2       22.07       35.46      6.62 o 
  21   3   2        5.81       27.39     10.86 o 
  22   3   2        3.69       10.23     13.38 o 
  23   3   2        0.47        3.90     12.42 o 
  24   3   2       17.18        2.31      6.86 o 
  25   3   2        1.43       12.83     14.79 o 
  26   3   2       64.48      107.89     26.83 o 
  27   3   2       17.10       28.35     23.15 o 
  28   3   2       38.33       31.97     28.06 o 
 -26   4   2        4.93        5.20     15.51 o 
 -25   4   2       14.60       20.51     20.46 o 
 -24   4   2        1.08        3.31     18.94 o 
 -23   4   2        6.60       -4.50     10.49 o 
 -22   4   2       41.27       61.43     16.33 o 
 -21   4   2       55.36       65.67     10.09 o 
 -20   4   2        1.92       -8.35      8.35 o 
 -19   4   2      116.07      110.42     13.55 o 
 -18   4   2      120.99      100.59     15.67 o 
 -17   4   2       21.41       30.18      8.42 o 
 -16   4   2       84.96       88.86     14.76 o 
 -15   4   2       10.63       14.72     11.29 o 
 -14   4   2       19.39       19.35      9.70 o 
 -13   4   2       24.38       13.16      8.83 o 
 -12   4   2      340.05      429.97     20.60 o 
 -11   4   2      234.48      237.59     11.83 o 
 -10   4   2       11.49        8.38      6.72 o 
  -9   4   2      435.02      523.37     20.43 o 
  -8   4   2      336.38      410.25     19.71 o 
  -7   4   2     1500.16     1761.93     49.00 o 
  -6   4   2       16.26       17.78      5.51 o 
  -5   4   2      320.69      329.60     15.81 o 
  -4   4   2      436.65      475.01     15.57 o 
  -3   4   2      345.77      348.82     14.28 o 
  -2   4   2      119.79      139.80     10.54 o 
  -1   4   2       45.93       26.94      4.89 o 
   0   4   2        7.76        4.48      3.23 o 
   1   4   2       23.54       23.70      4.70 o 
   2   4   2        0.37        3.18      4.95 o 
   3   4   2      131.71      133.66     12.68 o 
   4   4   2      225.19      250.14     17.65 o 
   5   4   2      325.16      376.01     19.20 o 
   6   4   2      218.71      248.55     18.57 o 
   7   4   2      354.87      373.23     27.11 o 
   8   4   2       93.32      103.56     15.76 o 
   9   4   2      240.03      301.02     21.66 o 
  10   4   2       64.93       68.63     16.55 o 
  11   4   2       53.12       73.96     20.06 o 
  12   4   2      328.53      425.00     32.60 o 
  13   4   2       82.79      101.30     18.91 o 
  14   4   2        9.01       16.03     13.31 o 
  15   4   2       77.55       94.85     17.66 o 
  16   4   2        9.71        6.68     13.84 o 
  17   4   2       31.58       34.92     21.03 o 
  18   4   2      164.10      118.58     36.71 o 
  19   4   2       55.62       41.22     20.58 o 
  20   4   2       52.49       44.16     34.75 o 
  21   4   2      150.93      195.39     30.24 o 
  22   4   2       61.62       44.86     19.46 o 
  23   4   2       72.02      159.65     26.06 o 
  24   4   2        9.36       24.32     17.13 o 
 -20   5   2        3.70       13.26     37.58 o 
 -19   5   2        5.42       -5.06     17.40 o 
 -18   5   2        2.84       -0.60     24.86 o 
 -17   5   2       12.89       37.79     28.36 o 
 -16   5   2       22.56       26.84     15.17 o 
 -15   5   2       27.86       37.73     17.23 o 
 -14   5   2        4.93       26.03     13.36 o 
 -13   5   2       41.47       50.14     13.71 o 
 -12   5   2      124.98      207.92     19.87 o 
 -11   5   2       47.81       42.57     10.91 o 
 -10   5   2        3.06        0.48      5.90 o 
  -9   5   2        3.98        2.52      5.37 o 
  -8   5   2        0.21       -4.02      5.74 o 
  -7   5   2        7.76        5.52      5.86 o 
  -6   5   2      338.48      330.51     21.05 o 
  -5   5   2       10.64        7.52      6.88 o 
  -4   5   2      277.04      305.89     28.63 o 
  -3   5   2        1.55        1.35      6.10 o 
  -2   5   2       44.31       43.80     10.08 o 
  -1   5   2       33.61       33.47      8.72 o 
   0   5   2      184.19      205.01     21.59 o 
   1   5   2       58.01       35.51      6.57 o 
   2   5   2      149.32      148.95     17.01 o 
   3   5   2        9.59       14.17     10.30 o 
   4   5   2      147.82      186.97     18.49 o 
   5   5   2        0.53      -12.35     12.35 o 
   6   5   2       41.05       24.04     13.02 o 
   7   5   2      109.32       97.54     18.26 o 
   8   5   2        2.36        3.94     14.18 o 
   9   5   2        1.35        5.10     11.05 o 
  10   5   2        1.07       -0.20     16.00 o 
  11   5   2       16.39       14.72     14.18 o 
  12   5   2       11.54        9.25     14.08 o 
  13   5   2       30.74       35.09     14.93 o 
  14   5   2       26.61       43.69     21.10 o 
  15   5   2       17.77       39.01     20.12 o 
  16   5   2       21.44       19.71     16.42 o 
  17   5   2        0.34       30.94     20.42 o 
  18   5   2       57.41      104.13     25.04 o 
  -8   6   2        0.39      -13.62     34.51 o 
  -7   6   2        1.19        7.63     20.16 o 
  -6   6   2        3.43       -8.69     24.87 o 
  -5   6   2        6.23       25.39     29.72 o 
  -4   6   2        1.77        4.58     24.06 o 
  -3   6   2        9.40        3.91     19.94 o 
  -2   6   2       16.14       30.09     32.06 o 
  -1   6   2      152.77      160.76     24.95 o 
   0   6   2        9.90       14.40     14.03 o 
   1   6   2      103.60       68.36     16.91 o 
   2   6   2       19.68       13.36     10.64 o 
   3   6   2        0.10       -0.24     10.42 o 
   4   6   2        1.57       -2.29     11.06 o 
   5   6   2       15.30        3.85     10.22 o 
   6   6   2        8.88       26.93     16.39 o 
 -33   1   3       18.29       41.99     23.22 o 
 -32   1   3        0.21       13.86      8.88 o 
 -31   1   3        3.03       -4.10      8.63 o 
 -30   1   3        0.54        4.08      5.85 o 
 -29   1   3        0.33      -10.16     12.72 o 
 -28   1   3       13.47       12.77      7.31 o 
 -27   1   3        0.27       10.15      9.70 o 
 -26   1   3        6.56       -7.90      9.97 o 
 -25   1   3       16.01       20.73     10.38 o 
 -24   1   3        7.92       -9.14      9.14 o 
 -23   1   3      267.87      291.52     20.37 o 
 -22   1   3       40.71       22.66     15.23 o 
 -21   1   3      113.43      110.55      8.63 o 
 -20   1   3       71.81       76.07      6.12 o 
 -19   1   3        1.38       -1.50      4.49 o 
 -18   1   3      255.10      303.87     16.00 o 
 -17   1   3        1.24        3.58      5.44 o 
 -16   1   3       11.55        7.97      4.31 o 
 -15   1   3        0.05        8.75      5.07 o 
 -14   1   3       64.93       77.10      4.47 o 
 -13   1   3      167.26      143.47      7.64 o 
 -12   1   3     1684.99     1973.68     39.94 o 
 -11   1   3       19.62       10.24      4.58 o 
 -10   1   3     1382.65     1538.02     29.91 o 
  -9   1   3      210.38      249.03     12.95 o 
  -8   1   3      145.04      151.81      6.90 o 
  -7   1   3        8.66       13.04      2.78 o 
  -6   1   3      893.84      909.66     20.01 o 
  -5   1   3     2667.65     2719.22     50.54 o 
  -4   1   3     4990.15     5000.09    107.62 o 
  -3   1   3       76.27       70.92      4.85 o 
  -2   1   3       86.96      101.96      4.89 o 
  -1   1   3       57.61       50.93      3.06 o 
   0   1   3      218.89      194.58     12.76 o 
   1   1   3     2336.86     2670.93     52.46 o 
   2   1   3     1372.02     1260.16     20.04 o 
   3   1   3     1191.30     1083.73     23.67 o 
   4   1   3        1.64        4.85      2.37 o 
   5   1   3       30.98       27.34      5.08 o 
   6   1   3      163.26      187.07     12.61 o 
   7   1   3     1287.49     1302.53     36.33 o 
   8   1   3     1512.73     1757.00     40.32 o 
   9   1   3     1828.99     2260.53     59.38 o 
  10   1   3       37.40       33.87      7.58 o 
  11   1   3      109.15      101.64      6.92 o 
  12   1   3        9.29       -2.50      6.42 o 
  13   1   3        3.10       14.76      5.64 o 
  14   1   3      135.44      156.84     12.77 o 
  15   1   3        1.80        6.60      6.94 o 
  16   1   3        2.22        8.63      6.53 o 
  17   1   3        0.06        6.38      8.64 o 
  18   1   3       17.70       20.50      8.96 o 
  19   1   3       37.61       42.91     10.80 o 
  20   1   3       15.30       20.11     13.71 o 
  21   1   3        3.88        4.87      8.06 o 
  22   1   3        0.98        9.88      8.91 o 
  23   1   3       16.37       16.13     10.53 o 
  24   1   3       16.11       11.43     11.68 o 
  25   1   3       13.46       28.79     14.58 o 
  26   1   3        9.94        3.37     15.08 o 
  27   1   3        3.84        9.66     15.23 o 
  28   1   3       31.21       36.60     19.12 o 
  29   1   3        0.00      -10.51     21.54 o 
  30   1   3       16.24       21.99     24.08 o 
 -32   2   3        1.90        4.63      9.21 o 
 -31   2   3        8.11       48.06     32.29 o 
 -30   2   3        5.60        2.54      8.29 o 
 -29   2   3        0.14        3.60      9.16 o 
 -28   2   3       14.56       14.64     11.36 o 
 -27   2   3        3.53        7.32     13.36 o 
 -26   2   3       21.87       10.32      7.84 o 
 -25   2   3       26.81       13.63      7.89 o 
 -24   2   3        6.42        3.31      8.39 o 
 -23   2   3      183.00      195.25     14.68 o 
 -22   2   3       22.99       28.10      9.06 o 
 -21   2   3       24.60       23.82      6.23 o 
 -20   2   3       23.70       21.29      7.01 o 
 -19   2   3        8.79        4.11      6.99 o 
 -18   2   3        0.67        8.77      9.14 o 
 -17   2   3       46.77       43.64      7.08 o 
 -16   2   3        1.93       -3.09      6.48 o 
 -15   2   3       11.70       14.36      8.53 o 
 -14   2   3       40.37       46.41      6.05 o 
 -13   2   3       89.86      104.18      9.73 o 
 -12   2   3      110.19      105.49      6.99 o 
 -11   2   3       13.90       12.91      4.89 o 
 -10   2   3     1519.12     1599.61     35.91 o 
  -9   2   3      156.90      156.63      6.27 o 
  -8   2   3        5.49        3.42      3.50 o 
  -7   2   3      201.33      236.20      7.03 o 
  -6   2   3      456.06      470.43     11.70 o 
  -5   2   3      273.56      291.64     10.74 o 
  -4   2   3      947.82     1019.20     18.88 o 
  -3   2   3       42.62       47.20      4.24 o 
  -2   2   3        0.52        4.16      2.24 o 
  -1   2   3      106.96      108.16      4.77 o 
   0   2   3        9.92       10.70      2.70 o 
   1   2   3       52.17       49.68      3.06 o 
   2   2   3      445.59      439.38     24.68 o 
   3   2   3     1273.49     1399.52     60.94 o 
   4   2   3     1410.87     1599.80     49.41 o 
   5   2   3      142.77      145.61     13.68 o 
   6   2   3     1953.47     2202.94     69.78 o 
   7   2   3     1251.75     1323.21     50.54 o 
   8   2   3      372.53      322.52     32.03 o 
   9   2   3      570.66      620.90     28.27 o 
  10   2   3       60.98       57.41      9.54 o 
  11   2   3        1.86        2.00      3.56 o 
  12   2   3       17.20       11.57      7.17 o 
  13   2   3        6.68        8.33      9.30 o 
  14   2   3        4.11        8.11      9.02 o 
  15   2   3       19.45       10.77      6.83 o 
  16   2   3       12.97        6.53      9.68 o 
  17   2   3       32.23       31.67     12.24 o 
  18   2   3        9.63       13.37     13.22 o 
  19   2   3        0.07       -0.28     10.87 o 
  20   2   3       59.07       62.12     16.82 o 
  21   2   3        6.70        6.74     14.53 o 
  22   2   3       12.22        6.17     13.43 o 
  23   2   3        0.01        0.75     15.17 o 
  24   2   3        0.51        0.76     15.35 o 
  25   2   3       32.87        0.34     14.14 o 
  26   2   3        0.41       -5.01     15.79 o 
  27   2   3        6.31        4.06     17.09 o 
  28   2   3        0.10       -9.29     13.00 o 
  29   2   3        2.10       19.40     14.84 o 
 -30   3   3       17.27       -2.06     12.86 o 
 -29   3   3       13.84       -6.90     12.08 o 
 -28   3   3        6.00        1.75     16.73 o 
 -27   3   3        1.55       -4.72     10.04 o 
 -26   3   3       17.24        4.65     13.98 o 
 -25   3   3       73.83       49.44     10.77 o 
 -24   3   3        2.43       -2.69      7.30 o 
 -23   3   3        7.77       10.28      8.99 o 
 -22   3   3        2.21        4.36      6.32 o 
 -21   3   3        1.91       15.33      7.26 o 
 -20   3   3       49.33       40.58      9.79 o 
 -19   3   3       12.99       19.54     10.35 o 
 -18   3   3      190.00      195.45     18.84 o 
 -17   3   3       56.86       42.77     11.38 o 
 -16   3   3       63.89       88.27     10.26 o 
 -15   3   3      436.96      455.07     25.54 o 
 -14   3   3        2.79       -3.32      6.87 o 
 -13   3   3      109.87      137.45      9.27 o 
 -12   3   3       21.68       29.12      6.98 o 
 -11   3   3       63.41       80.02      9.07 o 
 -10   3   3       30.20       42.63      6.41 o 
  -9   3   3       24.90       39.27      5.99 o 
  -8   3   3      101.40      122.13      8.87 o 
  -7   3   3       30.96       34.38      5.32 o 
  -6   3   3        4.35        9.64      4.48 o 
  -5   3   3        0.91        1.30      5.59 o 
  -4   3   3       71.01       81.98      6.32 o 
  -3   3   3        4.58        4.12      4.45 o 
  -2   3   3      666.44      703.95     20.15 o 
  -1   3   3       16.22       20.07      4.66 o 
   0   3   3       67.48       59.17      3.99 o 
   1   3   3      729.73      704.01     36.55 o 
   2   3   3       21.36       19.27      6.44 o 
   3   3   3        1.81       -1.51      7.48 o 
   4   3   3        0.05       13.47      7.32 o 
   5   3   3       82.77       70.59     10.88 o 
   6   3   3        0.25        3.57      7.69 o 
   7   3   3       10.90       13.86     10.01 o 
   8   3   3      144.63      171.96     17.01 o 
   9   3   3       87.07      105.32     16.85 o 
  10   3   3        2.85        3.34      9.47 o 
  11   3   3      206.96      181.42     22.34 o 
  12   3   3     1372.15     1512.84     92.27 o 
  13   3   3       19.29       13.08     12.01 o 
  14   3   3       47.61       31.75     15.20 o 
  15   3   3        2.56        8.49     13.58 o 
  16   3   3       69.48       38.24     14.35 o 
  17   3   3       30.37       11.00      5.48 o 
  18   3   3        0.84       -0.44      5.34 o 
  19   3   3        4.12       -4.67      4.96 o 
  20   3   3        0.11       -3.88      6.67 o 
  21   3   3        0.39       14.95      7.87 o 
  22   3   3        2.42       19.07     17.81 o 
  23   3   3        2.40        7.95     14.34 o 
  24   3   3        0.00        8.82     30.01 o 
  25   3   3        0.23       29.80     29.36 o 
  26   3   3        0.48       23.39     24.08 o 
  27   3   3       28.00       35.70     26.76 o 
 -26   4   3        1.17       22.31     21.75 o 
 -25   4   3       14.77       48.07     15.91 o 
 -24   4   3        6.37       14.60      9.62 o 
 -23   4   3        0.74       18.08     17.91 o 
 -22   4   3        9.48       25.44     11.34 o 
 -21   4   3       32.67       35.88      8.14 o 
 -20   4   3       84.99       80.73     14.42 o 
 -19   4   3        0.32       -2.88      7.27 o 
 -18   4   3        0.76       -2.02      8.19 o 
 -17   4   3        0.29       -1.24     11.36 o 
 -16   4   3        2.19        8.56      8.51 o 
 -15   4   3        1.66       22.17     11.20 o 
 -14   4   3      115.70      151.17     19.07 o 
 -13   4   3      119.99      184.13     15.38 o 
 -12   4   3      405.49      439.34     16.85 o 
 -11   4   3       29.80       40.69      8.88 o 
 -10   4   3        8.69       27.47      6.97 o 
  -9   4   3       58.94       34.83      8.85 o 
  -8   4   3        0.01        9.17      5.65 o 
  -7   4   3        0.96       -2.01      6.16 o 
  -6   4   3       93.19      142.23     11.68 o 
  -5   4   3        4.51        3.14      5.61 o 
  -4   4   3       19.77       13.01      5.59 o 
  -3   4   3        7.76        4.83      4.51 o 
  -2   4   3       41.91       31.25      6.96 o 
  -1   4   3        3.07        8.30      3.27 o 
   0   4   3        9.46       10.26      4.08 o 
   1   4   3       22.15       23.84      9.22 o 
   2   4   3        4.10       17.80      8.67 o 
   3   4   3        5.88        1.11      8.31 o 
   4   4   3       13.22       26.37     11.22 o 
   5   4   3       13.07        1.65      8.62 o 
   6   4   3      143.06      134.11     14.82 o 
   7   4   3       16.32       15.72     14.40 o 
   8   4   3        0.48        1.44      9.85 o 
   9   4   3      130.77      149.35     17.22 o 
  10   4   3       12.30       11.08     13.90 o 
  11   4   3       45.22       40.24     15.16 o 
  12   4   3        0.03      -12.92     12.92 o 
  13   4   3        2.52       -2.38     14.90 o 
  14   4   3       29.19       12.67     13.69 o 
  15   4   3        4.86        5.82     13.07 o 
  16   4   3        0.21        1.77     14.32 o 
  17   4   3      137.45      133.81     22.05 o 
  18   4   3       12.08       13.21     14.43 o 
  19   4   3       81.87       76.15     19.96 o 
  20   4   3       48.25       54.12     21.16 o 
  21   4   3        0.03      -16.54     16.54 o 
  22   4   3       37.01       42.69     19.12 o 
  23   4   3        0.09       18.28     16.78 o 
 -20   5   3        1.93      -29.46     29.46 o 
 -19   5   3        6.73       -9.94     37.10 o 
 -18   5   3        9.62       51.45     67.02 o 
 -17   5   3        0.96        5.24     34.42 o 
 -16   5   3        0.83       -5.77     12.87 o 
 -15   5   3        1.29        8.23     10.37 o 
 -14   5   3        3.25       -5.72      7.41 o 
 -13   5   3       18.19       18.89     11.14 o 
 -12   5   3        3.90       -5.51      6.31 o 
 -11   5   3        1.72        1.96      5.00 o 
 -10   5   3       11.18       10.43      7.84 o 
  -9   5   3       21.19       19.76      8.19 o 
  -8   5   3       24.53       21.65      7.09 o 
  -7   5   3      104.32       72.41     16.18 o 
  -6   5   3       29.96       33.15      8.21 o 
  -5   5   3       17.84       24.03      5.73 o 
  -4   5   3        0.34        4.98      5.20 o 
  -3   5   3        3.41        7.97      4.64 o 
  -2   5   3       29.75       14.81      6.86 o 
  -1   5   3       38.00       33.54     11.74 o 
   0   5   3        2.64        2.19      8.51 o 
   1   5   3       13.37        7.84      9.62 o 
   2   5   3        4.35       -2.34      9.41 o 
   3   5   3        8.38       12.47      9.69 o 
   4   5   3       30.87       35.71     11.37 o 
   5   5   3        7.13        6.88     11.09 o 
   6   5   3       15.90       34.95     19.10 o 
   7   5   3       23.73       24.29     12.91 o 
   8   5   3        3.57        6.80     13.51 o 
   9   5   3        0.19       21.89     17.22 o 
  10   5   3        5.93       19.87     14.74 o 
  11   5   3        0.27        6.13     14.87 o 
  12   5   3        0.00        2.23     15.40 o 
  13   5   3        0.79      -12.71     16.60 o 
  14   5   3        0.05       -8.96     17.01 o 
  15   5   3        0.21       -2.23     13.03 o 
  16   5   3        1.32       22.27     18.28 o 
  17   5   3       12.27       24.95     23.09 o 
  -7   6   3        0.23       -4.38     34.21 o 
  -6   6   3        8.92      -18.24     21.66 o 
  -5   6   3        0.00       -1.71     18.72 o 
  -4   6   3        0.03       -4.49     26.17 o 
  -3   6   3        8.64       11.67     18.78 o 
  -2   6   3        3.71        5.01     12.04 o 
  -1   6   3       51.62       31.87     13.49 o 
   0   6   3        1.27       -9.56      9.56 o 
   1   6   3       11.83       11.38     13.03 o 
   2   6   3        3.76        9.04     11.34 o 
   3   6   3        1.06       -7.81     17.23 o 
 -34   0   4        0.13       50.66     48.47 o 
 -33   0   4        3.54      -53.00     53.00 o 
 -32   0   4        2.80      -31.35     31.35 o 
 -31   0   4      249.59      352.43     60.91 o 
 -30   0   4       49.11       37.34     22.62 o 
 -29   0   4       12.36       61.09     45.19 o 
 -28   0   4      197.46      151.69     30.37 o 
 -27   0   4       48.81       45.70     20.60 o 
 -26   0   4      260.03      251.30     40.94 o 
 -25   0   4      222.38      197.55     29.67 o 
 -24   0   4      255.50      224.80     29.48 o 
 -23   0   4       93.99       91.28     24.85 o 
 -22   0   4      101.14       96.98     20.29 o 
 -21   0   4       85.48       99.28     19.35 o 
 -20   0   4       35.26       44.00     18.07 o 
 -19   0   4        9.11       13.39     12.13 o 
 -18   0   4     1271.42     1592.83     53.42 o 
 -17   0   4      465.35      467.71     13.93 o 
 -16   0   4     3088.19     3591.15    110.01 o 
 -15   0   4     2536.60     2344.29    144.67 o 
 -14   0   4     5710.55     5792.25    387.40 o 
 -13   0   4     1384.24     1084.67     64.59 o 
 -12   0   4     6881.51     6943.46    566.46 o 
 -11   0   4     4463.69     4457.76    262.13 o 
 -10   0   4     2985.82     2742.95    189.47 o 
  -9   0   4     2331.40     2251.76    105.61 o 
  -8   0   4      886.12      718.22     60.81 o 
  -7   0   4      854.28      761.84     41.22 o 
  -6   0   4       90.11      114.26      8.58 o 
  -5   0   4     1224.34     1159.80     44.57 o 
  -4   0   4      102.72       66.92     18.85 o 
  -3   0   4      624.39      575.87     36.30 o 
  -2   0   4     1523.70     1425.47     58.08 o 
  -1   0   4     8923.18     8484.56    386.08 o 
   0   0   4    32881.96    35273.26   3457.53 o 
   1   0   4      450.12      393.02     16.94 o 
   2   0   4     4548.89     3916.63    140.21 o 
   3   0   4     8815.02     7759.00    356.35 o 
   4   0   4     6239.33     5713.31    256.66 o 
   5   0   4     5467.29     4678.58    184.69 o 
   6   0   4     5969.86     5566.78    237.33 o 
   7   0   4     1559.19     1349.47     49.29 o 
   8   0   4      248.79      198.08     17.84 o 
   9   0   4       93.45      100.52     10.17 o 
  10   0   4      119.59      129.58     11.77 o 
  11   0   4     2483.76     2680.92    135.69 o 
  12   0   4      134.50      134.65     13.79 o 
  13   0   4       33.43       61.58     12.31 o 
  14   0   4     8111.76     8908.33    543.62 o 
  15   0   4     2762.93     2780.89    142.42 o 
  16   0   4     2064.15     2080.29    109.56 o 
  17   0   4     1225.54     1180.54     72.86 o 
  18   0   4      961.46      951.16     53.02 o 
  19   0   4     1170.64     1217.06     80.80 o 
  20   0   4      373.10      354.54     30.61 o 
  21   0   4       32.37       38.69     15.28 o 
  22   0   4        0.62        4.78     16.29 o 
  23   0   4       11.06        0.56     12.30 o 
  24   0   4      137.02      103.67     26.53 o 
  25   0   4        2.38       28.09     21.89 o 
  26   0   4        8.79       21.98     18.91 o 
  27   0   4       16.58       40.64     19.98 o 
  28   0   4       39.83       51.80     27.71 o 
  29   0   4       50.64      100.67     41.48 o 
  30   0   4      135.53      140.04     37.72 o 
 -33   1   4       38.07       51.80     22.68 o 
 -32   1   4       12.38       40.05     26.83 o 
 -31   1   4       25.60        6.31     22.42 o 
 -30   1   4       28.53       11.03     14.97 o 
 -29   1   4       32.39       23.12      8.34 o 
 -28   1   4       10.25        3.25      5.23 o 
 -27   1   4        0.82       -1.53      4.65 o 
 -26   1   4       50.04       37.17      8.64 o 
 -25   1   4       42.97       34.40      8.02 o 
 -24   1   4       54.11       60.11      8.40 o 
 -23   1   4      119.48      133.34      8.63 o 
 -22   1   4      145.03      171.95      9.23 o 
 -21   1   4      609.13      702.55     23.12 o 
 -20   1   4      815.32      892.15     25.90 o 
 -19   1   4     1109.06     1181.37     27.95 o 
 -18   1   4      763.43      768.11     18.71 o 
 -17   1   4      976.49     1008.80     25.88 o 
 -16   1   4      775.33      806.50     20.50 o 
 -15   1   4      708.19      762.43     19.20 o 
 -14   1   4      552.53      636.78     19.19 o 
 -13   1   4      913.48     1091.97     34.80 o 
 -12   1   4      663.08      706.47     19.99 o 
 -11   1   4     1458.01     1548.25     31.80 o 
 -10   1   4     1676.34     1497.67     27.08 o 
  -9   1   4     2831.94     2659.47     49.19 o 
  -8   1   4     1550.09     1184.07     21.11 o 
  -7   1   4     3791.51     3860.46    101.37 o 
  -6   1   4     3866.13     3318.80     79.26 o 
  -5   1   4    13233.71    13464.91    551.88 o 
  -4   1   4     4666.07     4244.45    104.99 o 
  -3   1   4     4691.96     4441.33    100.50 o 
  -2   1   4     4834.85     4392.06    101.59 o 
  -1   1   4     3492.73     3193.94     68.55 o 
   0   1   4     2549.26     2421.02     50.97 o 
   1   1   4     1126.71     1130.25     20.16 o 
   2   1   4       57.19       61.04      4.23 o 
   3   1   4     1148.50     1085.67     20.75 o 
   4   1   4     4705.06     4612.69    122.04 o 
   5   1   4     4710.44     4356.01    111.19 o 
   6   1   4     4922.41     4927.79    140.52 o 
   7   1   4     3679.39     3427.87     86.57 o 
   8   1   4     1230.87      982.05     22.90 o 
   9   1   4     4837.43     4714.27    138.38 o 
  10   1   4     3343.63     3332.14    102.39 o 
  11   1   4     3531.77     3518.83    109.57 o 
  12   1   4     1418.58     1340.51     43.53 o 
  13   1   4      752.31      681.53     29.22 o 
  14   1   4      470.73      463.43     19.66 o 
  15   1   4      265.19      248.10     16.07 o 
  16   1   4        0.04        5.02      7.83 o 
  17   1   4        4.45        9.27     10.96 o 
  18   1   4      109.07      113.75     20.22 o 
  19   1   4     1246.30     1315.61    105.45 o 
  20   1   4      398.10      365.94     30.43 o 
  21   1   4      369.68      355.71     22.05 o 
  22   1   4      213.37      256.82     26.55 o 
  23   1   4      319.03      348.03     26.95 o 
  24   1   4      141.33      137.02     18.60 o 
  25   1   4      266.15      267.99     26.27 o 
  26   1   4      121.84      125.06     21.65 o 
  27   1   4       10.43       21.67     21.73 o 
  28   1   4       23.03       -8.87     26.26 o 
  29   1   4        0.31       19.35     23.98 o 
 -32   2   4       14.91       57.57     23.58 o 
 -31   2   4        8.40       -5.95     11.33 o 
 -30   2   4       43.85       78.65     23.25 o 
 -29   2   4       87.99       65.32     17.89 o 
 -28   2   4       62.42       60.96     17.62 o 
 -27   2   4       59.84       52.44     11.40 o 
 -26   2   4       92.74      103.40     20.65 o 
 -25   2   4      107.59      120.55     19.28 o 
 -24   2   4       63.79       59.91     10.76 o 
 -23   2   4      224.35      239.36     12.93 o 
 -22   2   4       25.54       27.30      8.21 o 
 -21   2   4        0.50       13.85      8.40 o 
 -20   2   4       70.42       55.83      8.45 o 
 -19   2   4       16.17       24.93      6.34 o 
 -18   2   4      349.99      386.04     16.20 o 
 -17   2   4      278.11      302.69     16.03 o 
 -16   2   4      229.19      256.40     12.68 o 
 -15   2   4      919.67     1011.33     34.92 o 
 -14   2   4      777.26      783.66     22.92 o 
 -13   2   4     1651.49     1730.41     39.89 o 
 -12   2   4      548.81      545.38     12.46 o 
 -11   2   4      579.55      501.82     12.22 o 
 -10   2   4     4168.72     4748.55    121.96 o 
  -9   2   4     2129.20     2149.08     93.24 o 
  -8   2   4     1713.17     2006.29     50.09 o 
  -7   2   4       68.49      118.54      7.55 o 
  -6   2   4        2.76       11.84      3.63 o 
  -5   2   4      449.03      496.95     12.76 o 
  -4   2   4      118.39      149.82      6.30 o 
  -3   2   4       82.33       80.27      5.08 o 
  -2   2   4     2717.06     2880.77     56.37 o 
  -1   2   4     2056.85     1974.63     53.61 o 
   0   2   4     2068.24     1899.64     39.89 o 
   1   2   4     9723.60     9695.55    375.68 o 
   2   2   4     8174.08     7923.27    263.21 o 
   3   2   4     2008.74     1793.86     57.96 o 
   4   2   4     3246.56     2867.74     67.13 o 
   5   2   4     2486.10     2600.55     52.01 o 
   6   2   4       99.57       70.88      5.93 o 
   7   2   4      249.62      226.92     12.51 o 
   8   2   4        9.99        8.43      3.34 o 
   9   2   4      181.06      172.08     16.62 o 
  10   2   4        6.76        1.92      5.29 o 
  11   2   4      107.70      100.87      7.22 o 
  12   2   4      366.87      320.60     23.61 o 
  13   2   4     1114.77     1220.31     35.31 o 
  14   2   4      485.87      495.91     29.78 o 
  15   2   4      923.32      877.41     48.90 o 
  16   2   4     1220.77     1167.74     53.04 o 
  17   2   4      472.22      431.81     35.48 o 
  18   2   4      469.70      522.23     47.64 o 
  19   2   4       30.17       37.59     15.30 o 
  20   2   4      273.08      258.20     32.70 o 
  21   2   4      293.15      311.24     38.55 o 
  22   2   4       55.28       57.56     13.95 o 
  23   2   4        1.04       -5.26     11.93 o 
  24   2   4       70.19       22.16     12.67 o 
  25   2   4        2.41        4.15     11.67 o 
  26   2   4       10.47        9.45     20.25 o 
  27   2   4       69.76       54.68     17.04 o 
  28   2   4       50.39       26.13     20.90 o 
 -29   3   4        2.98       15.38     13.94 o 
 -28   3   4        7.30       -2.87      9.44 o 
 -27   3   4        0.04        9.08      9.75 o 
 -26   3   4        5.51       -2.14      8.30 o 
 -25   3   4       11.87        3.74      8.18 o 
 -24   3   4       72.90       92.66     20.90 o 
 -23   3   4       28.34       27.29      9.60 o 
 -22   3   4      109.10      161.04     14.77 o 
 -21   3   4      105.14       91.26     12.32 o 
 -20   3   4       49.13       59.12     10.52 o 
 -19   3   4      114.62      127.86     16.90 o 
 -18   3   4      746.03      848.86     41.88 o 
 -17   3   4       55.37       63.71     11.40 o 
 -16   3   4       46.12       47.23      8.74 o 
 -15   3   4      283.22      345.48     21.73 o 
 -14   3   4       44.16       45.78      7.05 o 
 -13   3   4        6.21       16.58      5.28 o 
 -12   3   4       15.48       17.94      5.40 o 
 -11   3   4       51.42       76.27      9.59 o 
 -10   3   4      226.63      226.60     11.53 o 
  -9   3   4      322.52      366.54     13.21 o 
  -8   3   4      553.60      609.54     30.43 o 
  -7   3   4      991.27     1076.45     27.06 o 
  -6   3   4     1124.53     1154.29     42.70 o 
  -5   3   4      750.27      803.58     39.76 o 
  -4   3   4     1824.71     1794.26     50.43 o 
  -3   3   4     1554.33     1543.35     34.21 o 
  -2   3   4      157.48      122.94     11.23 o 
  -1   3   4      493.73      411.75     22.89 o 
   0   3   4     1027.83     1019.01     19.94 o 
   1   3   4       32.13       28.40      9.60 o 
   2   3   4       64.57       68.36     13.56 o 
   3   3   4       35.09       37.73      8.65 o 
   4   3   4      178.21      182.70     20.68 o 
   5   3   4      318.83      294.60     19.79 o 
   6   3   4      706.53      763.65     43.16 o 
   7   3   4      966.05      948.66     44.05 o 
   8   3   4     1170.82     1168.89     59.56 o 
   9   3   4      670.42      688.33     63.87 o 
  10   3   4      850.25      942.19     48.10 o 
  11   3   4       63.71       47.25     16.42 o 
  12   3   4      854.68      922.73     49.87 o 
  13   3   4      608.68      637.62     45.07 o 
  14   3   4       43.61       43.97     27.06 o 
  15   3   4       22.60       39.87     17.79 o 
  16   3   4       17.48       15.68     11.86 o 
  17   3   4        3.04        5.76      4.36 o 
  18   3   4       25.83       17.95     11.62 o 
  19   3   4       51.74       23.77     12.38 o 
  20   3   4      120.44       91.53     43.86 o 
  21   3   4       87.26      122.03     25.80 o 
  22   3   4      112.40      162.71     28.04 o 
  23   3   4       47.53       38.15     27.50 o 
  24   3   4       42.16       62.88     32.75 o 
  25   3   4       29.47       46.57     25.03 o 
  26   3   4       13.41       58.27     36.46 o 
 -26   4   4       53.16       65.63     17.81 o 
 -25   4   4        0.67       12.44     12.95 o 
 -24   4   4        0.48        6.86      8.30 o 
 -23   4   4       24.40       22.30     10.17 o 
 -22   4   4       18.68       17.39     10.08 o 
 -21   4   4        5.70        3.20      8.68 o 
 -20   4   4        9.46       24.54     15.58 o 
 -19   4   4        1.18       25.41     14.86 o 
 -18   4   4        5.45       -1.46      8.76 o 
 -17   4   4        8.80       25.73     10.79 o 
 -16   4   4       99.90      115.88     13.03 o 
 -15   4   4        2.48       15.49      7.57 o 
 -14   4   4      158.31      193.10     12.92 o 
 -13   4   4      562.44      694.07     38.46 o 
 -12   4   4       59.04       91.74     14.27 o 
 -11   4   4      408.86      501.14     25.97 o 
 -10   4   4       29.68       81.47     26.79 o 
  -9   4   4       75.62       79.52      8.82 o 
  -8   4   4      117.49      122.43     10.54 o 
  -7   4   4       26.45       27.35      7.42 o 
  -6   4   4        0.62       -2.76      6.19 o 
  -5   4   4       24.72       21.43      6.23 o 
  -4   4   4       72.48       79.08      5.49 o 
  -3   4   4      462.52      399.44     33.78 o 
  -2   4   4       31.10       31.98      5.53 o 
  -1   4   4      384.33      296.59     30.82 o 
   0   4   4      167.60      183.60     19.80 o 
   1   4   4      184.47      179.64     19.46 o 
   2   4   4      106.54      132.55     16.84 o 
   3   4   4      266.12      269.35     21.40 o 
   4   4   4      355.24      382.33     29.30 o 
   5   4   4      246.54      305.98     23.31 o 
   6   4   4       23.72       19.92     15.66 o 
   7   4   4       79.60      104.61     15.31 o 
   8   4   4      291.92      311.47     25.69 o 
   9   4   4        0.03        7.50     16.26 o 
  10   4   4      101.19       73.86     18.97 o 
  11   4   4       28.63       17.60     12.98 o 
  12   4   4      128.91      169.44     27.40 o 
  13   4   4       59.72       79.36     19.17 o 
  14   4   4       86.27      109.33     22.15 o 
  15   4   4      128.47      138.52     27.70 o 
  16   4   4        3.29       21.22     16.30 o 
  17   4   4      425.08      456.93     48.20 o 
  18   4   4       77.53       73.37     30.08 o 
  19   4   4        1.15       -5.29     18.21 o 
  20   4   4       10.94       28.77     21.81 o 
  21   4   4        1.50       13.79     20.70 o 
  22   4   4        2.83      -29.66     47.13 o 
 -19   5   4        3.24        4.09     28.42 o 
 -18   5   4       10.41       77.31     24.17 o 
 -17   5   4       14.44      -11.60     11.97 o 
 -16   5   4       16.13        3.77     12.59 o 
 -15   5   4        4.87       12.17     16.90 o 
 -14   5   4        3.12       -0.98      8.44 o 
 -13   5   4        3.55        3.96      9.13 o 
 -12   5   4        7.01        3.43      7.52 o 
 -11   5   4       53.10       53.50      9.30 o 
 -10   5   4      134.05       96.14     13.91 o 
  -9   5   4       62.60       41.30      8.93 o 
  -8   5   4      544.58      624.89     31.25 o 
  -7   5   4       62.90       20.98     10.37 o 
  -6   5   4      227.79      286.40     26.05 o 
  -5   5   4       12.94       15.68      7.95 o 
  -4   5   4       41.28       31.51      5.77 o 
  -3   5   4       50.48       62.00     13.75 o 
  -2   5   4        9.42        5.29     11.68 o 
  -1   5   4       56.11       46.21     12.50 o 
   0   5   4        3.29       -7.60     10.92 o 
   1   5   4        2.62       17.19     12.19 o 
   2   5   4       16.53       29.27     15.34 o 
   3   5   4       36.40       31.12     12.27 o 
   4   5   4        7.02       -0.73     11.91 o 
   5   5   4       33.13       28.25     14.86 o 
   6   5   4       22.46        4.87     12.42 o 
   7   5   4       36.97       45.92     16.43 o 
   8   5   4       28.59       69.10     20.00 o 
   9   5   4       85.98      120.84     21.69 o 
  10   5   4       43.17       64.15     24.06 o 
  11   5   4        1.67       16.83     15.65 o 
  12   5   4       38.24       38.56     18.69 o 
  13   5   4       23.19       28.29     16.43 o 
  14   5   4       16.88       14.41     15.61 o 
  15   5   4        6.24       14.50     26.37 o 
 -33   1   5        0.58      -22.31     22.31 o 
 -32   1   5        8.85       50.93     27.37 o 
 -31   1   5        0.52       13.02     19.54 o 
 -30   1   5        0.72      -18.25     18.25 o 
 -29   1   5        4.15        3.81     12.48 o 
 -28   1   5       10.72        5.23      7.87 o 
 -27   1   5       85.55       83.66     23.17 o 
 -26   1   5       68.12       28.62      8.85 o 
 -25   1   5        2.79       -7.66      7.66 o 
 -24   1   5      109.06      102.09     10.92 o 
 -23   1   5        0.22       -2.51      5.49 o 
 -22   1   5       13.74        5.51      8.06 o 
 -21   1   5        0.83       -0.46      6.11 o 
 -20   1   5       61.94       70.55      8.43 o 
 -19   1   5      470.75      530.64     22.78 o 
 -18   1   5        4.56        6.40      4.32 o 
 -17   1   5        0.12        6.58      6.18 o 
 -16   1   5       23.49       22.55      6.60 o 
 -15   1   5      276.62      334.68     16.91 o 
 -14   1   5      189.63      222.44     18.09 o 
 -13   1   5      430.99      503.67     17.03 o 
 -12   1   5       37.46       47.36      5.67 o 
 -11   1   5      152.71      180.55      5.39 o 
 -10   1   5        9.98        5.62      2.87 o 
  -9   1   5      199.98      190.15      6.04 o 
  -8   1   5     1628.57     1662.23     31.02 o 
  -7   1   5      157.73      170.36     49.55 o 
  -6   1   5      642.23      832.11     21.59 o 
  -5   1   5      546.58      543.66     14.36 o 
  -4   1   5        9.82        4.10      3.46 o 
  -3   1   5      128.11      141.32      9.52 o 
  -2   1   5       23.10       29.34      4.99 o 
  -1   1   5      162.24      208.78      9.63 o 
   0   1   5       20.73        6.08      5.18 o 
   1   1   5      257.53      280.24      9.43 o 
   2   1   5      176.75      178.79      7.10 o 
   3   1   5      739.11      755.16     22.80 o 
   4   1   5       10.27        8.66      6.58 o 
   5   1   5     2765.61     2990.68     83.59 o 
   6   1   5      220.27      239.52     18.32 o 
   7   1   5      165.48      155.34     10.60 o 
   8   1   5       86.25       97.42      8.30 o 
   9   1   5        1.07        3.45      5.31 o 
  10   1   5       21.60       23.47      7.85 o 
  11   1   5      121.11      113.20      8.49 o 
  12   1   5       45.06       45.42      8.58 o 
  13   1   5        0.38        1.10      6.29 o 
  14   1   5        1.76       -1.22      6.28 o 
  15   1   5        0.43        2.69     10.10 o 
  16   1   5      295.99      317.55     19.34 o 
  17   1   5       19.96       24.86      9.98 o 
  18   1   5      238.88      255.84     21.07 o 
  19   1   5      127.05      133.12     17.27 o 
  20   1   5        0.82       -7.65      9.04 o 
  21   1   5       25.19       23.27     11.88 o 
  22   1   5       48.04       44.07     17.25 o 
  23   1   5       51.84       33.22     15.59 o 
  24   1   5       51.67       47.54     15.97 o 
  25   1   5       14.44        9.68     16.13 o 
  26   1   5        4.76       10.66     14.77 o 
  27   1   5        3.69        1.59     12.34 o 
  28   1   5        1.45      -11.58     15.87 o 
 -32   2   5        0.04       62.83     39.24 o 
 -31   2   5        1.79      -20.45     20.45 o 
 -30   2   5        3.45       -2.13     20.28 o 
 -29   2   5        3.86       13.04     13.25 o 
 -28   2   5        2.41        0.13     24.97 o 
 -27   2   5        8.27       15.47     13.63 o 
 -26   2   5       42.03       43.08     10.23 o 
 -25   2   5       15.49        6.35      7.11 o 
 -24   2   5      200.69      219.93     10.23 o 
 -23   2   5       12.17        3.63      6.31 o 
 -22   2   5       20.41       18.14      6.48 o 
 -21   2   5       46.94       42.49      7.61 o 
 -20   2   5        3.80        0.73      6.88 o 
 -19   2   5      156.01      173.60     23.84 o 
 -18   2   5       14.87       25.00     10.67 o 
 -17   2   5       36.14       55.66      9.94 o 
 -16   2   5       42.03       49.46     12.59 o 
 -15   2   5       83.31       86.53      8.83 o 
 -14   2   5      149.51      168.02     13.60 o 
 -13   2   5      291.19      314.88     11.11 o 
 -12   2   5       58.54       54.84      5.96 o 
 -11   2   5      194.47      191.42      9.26 o 
 -10   2   5      138.21      159.74     11.49 o 
  -9   2   5       23.52       21.22      3.78 o 
  -8   2   5      898.56      962.50     19.81 o 
  -7   2   5        0.46        4.95      3.96 o 
  -6   2   5       13.83       13.42      4.36 o 
  -5   2   5       39.00       30.49      4.30 o 
  -4   2   5        1.40        5.46      4.05 o 
  -3   2   5      249.90      259.29     11.22 o 
  -2   2   5       92.85      154.56     22.84 o 
  -1   2   5       40.31       41.54      5.12 o 
   0   2   5      208.64      222.75     18.80 o 
   1   2   5       14.51       17.51      3.75 o 
   2   2   5       10.43       10.91      4.91 o 
   3   2   5       89.05       89.04      8.02 o 
   4   2   5        2.13        2.08      2.34 o 
   5   2   5      174.41      149.93      6.44 o 
   6   2   5      162.75      171.54      7.24 o 
   7   2   5      499.81      519.41     13.46 o 
   8   2   5        5.82        2.40      4.23 o 
   9   2   5        0.44        2.45      4.52 o 
  10   2   5       78.93       90.63     13.29 o 
  11   2   5       69.04       64.11      6.49 o 
  12   2   5        1.05        3.23      6.25 o 
  13   2   5       23.00       15.59      5.98 o 
  14   2   5       47.28       40.09      7.65 o 
  15   2   5       27.69       26.37      7.84 o 
  16   2   5       17.73       12.99      7.60 o 
  17   2   5        1.54        2.88      7.30 o 
  18   2   5      107.59       81.28     11.38 o 
  19   2   5        6.15        2.05      7.80 o 
  20   2   5       11.56       -5.24     14.30 o 
  21   2   5       32.77       12.92     16.28 o 
  22   2   5       22.34       12.17     10.67 o 
  23   2   5       32.97       18.01     12.00 o 
  24   2   5       32.54       27.47     21.34 o 
  25   2   5        1.19       20.78     18.38 o 
  26   2   5        0.20       -8.60     17.23 o 
  27   2   5        8.37        0.84     18.32 o 
 -29   3   5       74.27       41.81     24.19 o 
 -28   3   5        0.02       -9.13      9.13 o 
 -27   3   5        1.54        1.75      9.36 o 
 -26   3   5       13.61        5.24     13.27 o 
 -25   3   5       23.73       14.59     11.56 o 
 -24   3   5       13.79        8.06     10.47 o 
 -23   3   5       14.95       23.57     21.43 o 
 -22   3   5        9.44        3.61     10.73 o 
 -21   3   5        2.93        9.98      7.71 o 
 -20   3   5        1.91       -5.28      6.99 o 
 -19   3   5       65.74       71.68     12.98 o 
 -18   3   5        0.46       -9.27      9.27 o 
 -17   3   5       45.46       47.62     19.86 o 
 -16   3   5        0.22        2.07     10.78 o 
 -15   3   5       49.05       50.17     11.49 o 
 -14   3   5      188.79      224.91     19.22 o 
 -13   3   5        3.89       -2.64      5.38 o 
 -12   3   5       14.47       23.32      7.27 o 
 -11   3   5       12.37       21.52      6.40 o 
 -10   3   5        2.15        3.75      7.95 o 
  -9   3   5       17.62       13.78      5.03 o 
  -8   3   5       12.45       12.26      6.35 o 
  -7   3   5       16.04       21.16      5.12 o 
  -6   3   5        5.50        5.53      4.86 o 
  -5   3   5       59.14       52.12      5.49 o 
  -4   3   5      328.44      287.01     12.31 o 
  -3   3   5      771.80      768.19     21.89 o 
  -2   3   5       76.03      101.02     15.10 o 
  -1   3   5        3.39       11.33      4.91 o 
   0   3   5      292.95      261.67     16.06 o 
   1   3   5       18.44        8.87      3.81 o 
   2   3   5      313.85      325.60     18.54 o 
   3   3   5      267.14      250.64     27.08 o 
   4   3   5       33.41       32.71      9.80 o 
   5   3   5       26.99       39.90     11.99 o 
   6   3   5       31.01       33.80     15.80 o 
   7   3   5       18.29       21.54     11.34 o 
   8   3   5      227.29      254.04     22.86 o 
   9   3   5        4.29       15.35     13.33 o 
  10   3   5       87.18       72.30     18.42 o 
  11   3   5       18.33       21.11     14.42 o 
  12   3   5      118.42      103.52     24.74 o 
  13   3   5       92.33       88.84     20.42 o 
  14   3   5        3.66       -1.19     11.89 o 
  15   3   5       25.18       33.81     18.33 o 
  16   3   5       31.08       33.76     16.65 o 
  17   3   5        8.04       -0.98      3.25 o 
  18   3   5        5.35        7.35      4.20 o 
  19   3   5        0.46       19.15     17.14 o 
  20   3   5        0.90       12.65     19.00 o 
  21   3   5        8.45        2.96     21.50 o 
  22   3   5        0.10      -31.24     39.08 o 
  23   3   5        0.30        8.83     20.39 o 
  24   3   5       10.29        1.03     23.08 o 
 -25   4   5        0.12        1.63     16.31 o 
 -24   4   5       31.48       33.72     15.10 o 
 -23   4   5        0.12       -1.66     20.59 o 
 -22   4   5        5.86      -12.08     14.13 o 
 -21   4   5       38.61       80.98     20.19 o 
 -20   4   5        0.24       13.34     20.67 o 
 -19   4   5        3.10       11.81     10.84 o 
 -18   4   5        1.20      -10.63     10.63 o 
 -17   4   5        0.01      -11.38     12.31 o 
 -16   4   5        5.50        7.37      6.81 o 
 -15   4   5        0.05        8.97      9.39 o 
 -14   4   5        0.02       -2.55      6.85 o 
 -13   4   5        4.08        4.33      6.57 o 
 -12   4   5       45.96       52.70     10.03 o 
 -11   4   5        9.29        0.28      5.57 o 
 -10   4   5       17.60        5.01      6.72 o 
  -9   4   5       36.65       30.42      7.05 o 
  -8   4   5        0.77        0.82      5.21 o 
  -7   4   5        9.97        9.48      6.10 o 
  -6   4   5      350.71      349.18     20.33 o 
  -5   4   5      202.42      190.02     20.81 o 
  -4   4   5       12.06        9.73      5.08 o 
  -3   4   5      102.11       92.59      8.67 o 
  -2   4   5       15.81       12.14      5.02 o 
  -1   4   5       17.34       28.66     11.93 o 
   0   4   5       26.20       21.08     11.31 o 
   1   4   5       30.86       17.10     10.48 o 
   2   4   5       70.71       50.97     14.45 o 
   3   4   5      144.45      127.23     18.71 o 
   4   4   5       11.89       11.88      9.98 o 
   5   4   5       24.64       26.38     15.34 o 
   6   4   5       16.68       20.67     12.21 o 
   7   4   5       68.24       60.07     15.65 o 
   8   4   5       38.23       21.81     14.98 o 
   9   4   5        4.02        9.14     11.50 o 
  10   4   5       13.39       18.85     14.78 o 
  11   4   5        8.08        9.52     13.13 o 
  12   4   5        0.70        8.91     14.94 o 
  13   4   5        5.06       14.87     25.33 o 
  14   4   5       13.12        2.52     13.93 o 
  15   4   5       39.36       43.23     19.21 o 
  16   4   5       19.73       16.77     17.57 o 
  17   4   5       12.44       16.01     19.20 o 
  18   4   5        0.40      -17.38     17.38 o 
  19   4   5       13.66       40.72     22.33 o 
  20   4   5        1.45       11.30     20.58 o 
 -19   5   5        5.12       28.78     50.00 o 
 -18   5   5        0.02      -12.61     16.60 o 
 -17   5   5        0.13       19.04     15.43 o 
 -16   5   5       23.08       23.73     11.76 o 
 -15   5   5        2.60        3.13      7.69 o 
 -14   5   5        2.13       -2.29      9.08 o 
 -13   5   5        7.06       -0.36      8.58 o 
 -12   5   5        3.36       10.53      9.68 o 
 -11   5   5       83.10       81.70     11.47 o 
 -10   5   5        0.38        5.48      5.66 o 
  -9   5   5       14.38       -3.61      6.94 o 
  -8   5   5        1.19       -2.91      5.01 o 
  -7   5   5        7.05        5.87      6.40 o 
  -6   5   5        0.15        2.39      8.02 o 
  -5   5   5        2.98        7.96      9.56 o 
  -4   5   5        0.36        4.69      8.10 o 
  -3   5   5        2.10       -6.47     11.29 o 
  -2   5   5        2.37        3.95      9.35 o 
  -1   5   5        1.53        2.04     10.81 o 
   0   5   5        1.10       -4.83     10.65 o 
   1   5   5       11.66       11.30     13.08 o 
   2   5   5       29.58       25.92     13.55 o 
   3   5   5        2.41       13.21     16.30 o 
   4   5   5        3.90       15.06     11.64 o 
   5   5   5        3.65        1.25     11.30 o 
   6   5   5        4.89       -6.80     14.59 o 
   7   5   5        3.36        6.74     19.46 o 
   8   5   5       10.86       26.40     14.51 o 
   9   5   5        3.01       21.78     16.66 o 
  10   5   5       16.77       25.73     17.40 o 
  11   5   5        1.19        2.61     17.53 o 
  12   5   5        1.01      -14.95     16.25 o 
  13   5   5        0.16      -14.43     24.53 o 
  14   5   5        0.38      -14.76     28.61 o 
 -33   0   6       12.34       36.58     26.91 o 
 -32   0   6       98.21       64.92     29.05 o 
 -31   0   6        5.94       55.74     51.57 o 
 -30   0   6       33.59        3.31     29.14 o 
 -29   0   6        9.17       25.71     21.40 o 
 -28   0   6        1.70        9.86     22.79 o 
 -27   0   6       38.42       46.79     31.02 o 
 -26   0   6        3.26       -1.78     15.74 o 
 -25   0   6       12.71       19.18     21.83 o 
 -24   0   6       15.82       -2.63     14.73 o 
 -23   0   6       31.74       16.85     16.30 o 
 -22   0   6      142.96      167.44     34.33 o 
 -21   0   6      730.38      769.09     58.12 o 
 -20   0   6     1278.01     1398.69     85.43 o 
 -19   0   6      895.95      923.33    143.24 o 
 -18   0   6     1235.18     1248.35     99.68 o 
 -17   0   6      894.40      887.64     75.14 o 
 -16   0   6       16.15       35.16     19.27 o 
 -15   0   6      265.04      274.50     60.81 o 
 -14   0   6     3914.03     4334.31    294.30 o 
 -13   0   6       24.08       14.32     15.43 o 
 -12   0   6       15.55        8.27     23.50 o 
 -11   0   6      143.68       98.71      6.66 o 
 -10   0   6      863.38      826.43     21.88 o 
  -9   0   6      822.62      736.59     47.95 o 
  -8   0   6      943.43      784.14     38.03 o 
  -7   0   6     1130.11     1097.95     74.00 o 
  -6   0   6     6116.39     5981.93    285.71 o 
  -5   0   6     5519.16     6091.85   1027.37 o 
  -4   0   6    11302.32    12812.17   1606.36 o 
  -3   0   6       46.89      985.73    537.12 o 
  -2   0   6     3369.97     3285.49    540.84 o 
  -1   0   6    10270.50    10936.01    624.68 o 
   0   0   6      924.08     1065.68    129.76 o 
   1   0   6     1678.47     1552.60     50.08 o 
   2   0   6       78.05       73.46      9.86 o 
   3   0   6       11.39       17.46      8.70 o 
   4   0   6      459.40      368.89     17.72 o 
   5   0   6      596.23      626.08     52.74 o 
   6   0   6     1128.05     1092.69     62.83 o 
   7   0   6     2177.63     2038.38     74.98 o 
   8   0   6     2444.50     2377.88    104.52 o 
   9   0   6     3182.44     2839.55    118.75 o 
  10   0   6     7901.15     7831.61    496.78 o 
  11   0   6     3045.26     3026.76    130.78 o 
  12   0   6     1700.43     1627.95     87.65 o 
  13   0   6     1102.92     1015.00     50.01 o 
  14   0   6      151.05      149.94     22.02 o 
  15   0   6        3.82      -11.51     11.51 o 
  16   0   6       66.69       62.38     24.29 o 
  17   0   6        6.24       -6.81     11.62 o 
  18   0   6      132.70      126.98     21.88 o 
  19   0   6       86.15       56.44     19.92 o 
  20   0   6       80.83       63.63     32.05 o 
  21   0   6      126.71      142.82     28.08 o 
  22   0   6      270.13      313.84     72.96 o 
  23   0   6       26.18       27.44     19.92 o 
  24   0   6      397.19      452.50     81.65 o 
  25   0   6      264.51      312.31     81.88 o 
  26   0   6      168.16      191.62     38.79 o 
  27   0   6       33.82       45.48     26.52 o 
 -33   1   6        0.52      -19.36     19.36 o 
 -32   1   6        0.07       26.89     17.37 o 
 -31   1   6       18.15        7.70     15.83 o 
 -30   1   6       20.90        8.29     15.57 o 
 -29   1   6        3.10       25.27     15.33 o 
 -28   1   6        4.00       10.79     13.38 o 
 -27   1   6      229.25      136.38     22.85 o 
 -26   1   6       53.09       34.43      8.89 o 
 -25   1   6      140.24      105.33     14.64 o 
 -24   1   6      172.99      135.84     14.41 o 
 -23   1   6      177.04      157.61     10.02 o 
 -22   1   6      513.05      497.12     25.33 o 
 -21   1   6        2.06        5.59     10.61 o 
 -20   1   6       19.08       15.65      6.63 o 
 -19   1   6      249.33      310.91     17.74 o 
 -18   1   6       20.16       16.82      7.87 o 
 -17   1   6       68.80       66.04     15.97 o 
 -16   1   6      893.92      896.17     48.82 o 
 -15   1   6     1265.23     1326.44     79.80 o 
 -14   1   6      500.85      409.37     23.33 o 
 -13   1   6     1604.11     1550.57     40.46 o 
 -12   1   6      883.70      693.54     66.02 o 
 -11   1   6     1599.08     1571.52     61.72 o 
 -10   1   6     3317.82     3200.96    219.95 o 
  -9   1   6     6127.80     6740.97    192.20 o 
  -8   1   6      490.50      407.08     17.44 o 
  -7   1   6      322.53      307.05     26.86 o 
  -6   1   6     1182.01     1164.78     31.95 o 
  -5   1   6       21.44       31.22      5.03 o 
  -4   1   6        0.72        6.52      4.72 o 
  -3   1   6      409.16      432.17     17.52 o 
  -2   1   6     1561.76     1660.70     51.34 o 
  -1   1   6     4509.05     4222.67    115.11 o 
   0   1   6     3199.61     3075.37     85.84 o 
   1   1   6     3542.49     3308.73     94.34 o 
   2   1   6      886.74      828.86     68.19 o 
   3   1   6     3848.62     3657.54    100.89 o 
   4   1   6     5018.85     5202.54    241.88 o 
   5   1   6     2098.57     2067.75     78.50 o 
   6   1   6     2588.78     2456.18     67.02 o 
   7   1   6     1579.19     1443.31     52.36 o 
   8   1   6      680.94      566.27     17.96 o 
   9   1   6      244.54      207.70     18.86 o 
  10   1   6      318.72      329.10     16.25 o 
  11   1   6       53.88       73.55      9.31 o 
  12   1   6      141.80      124.66     10.19 o 
  13   1   6      821.10      822.89     35.07 o 
  14   1   6      935.35      894.44     36.16 o 
  15   1   6     1749.50     1868.57     69.52 o 
  16   1   6      536.23      535.31     25.05 o 
  17   1   6      678.50      695.22     44.77 o 
  18   1   6      311.55      310.90     22.36 o 
  19   1   6      329.48      339.06     30.02 o 
  20   1   6      289.75      332.06     28.96 o 
  21   1   6      297.65      309.82     27.99 o 
  22   1   6      106.25       80.16     16.20 o 
  23   1   6       12.36       13.41     11.06 o 
  24   1   6        5.65       11.50     15.04 o 
  25   1   6        0.16       -4.22     11.67 o 
  26   1   6       11.19        7.98     16.13 o 
  27   1   6       29.10        9.48     15.86 o 
 -31   2   6       17.40       13.88     15.77 o 
 -30   2   6       10.64       34.75     24.25 o 
 -29   2   6        8.52       -2.60     20.28 o 
 -28   2   6        1.78       23.08     10.77 o 
 -27   2   6       71.59       70.97     13.09 o 
 -26   2   6       10.08        3.13     16.60 o 
 -25   2   6      192.95      259.87     21.17 o 
 -24   2   6       35.43       24.90      8.28 o 
 -23   2   6       61.78       93.16     14.61 o 
 -22   2   6      195.63      191.28     14.07 o 
 -21   2   6       34.17       58.66     12.96 o 
 -20   2   6      252.27      327.22     24.02 o 
 -19   2   6      242.84      250.80     15.52 o 
 -18   2   6      410.69      473.64     22.10 o 
 -17   2   6      393.28      371.73     25.90 o 
 -16   2   6      349.31      395.38     24.33 o 
 -15   2   6      371.83      331.88     21.48 o 
 -14   2   6      510.23      557.76     19.53 o 
 -13   2   6       88.29       77.29      7.03 o 
 -12   2   6        0.17        0.62      3.55 o 
 -11   2   6      105.87      120.76      8.22 o 
 -10   2   6       31.20       40.19      6.60 o 
  -9   2   6       13.53       20.10      6.20 o 
  -8   2   6     1323.98     1367.06     31.39 o 
  -7   2   6     1288.82     1307.73     62.51 o 
  -6   2   6     2475.63     2709.55    220.29 o 
  -5   2   6     4207.96     4129.82    128.40 o 
  -4   2   6     2740.06     2920.75    248.03 o 
  -3   2   6     2877.07     3330.49    320.08 o 
  -2   2   6     1064.47     1087.30     38.78 o 
  -1   2   6      877.80      767.55     33.18 o 
   0   2   6      254.57      228.20     20.89 o 
   1   2   6       87.93       82.16      9.55 o 
   2   2   6       26.60       31.60      6.07 o 
   3   2   6        4.22       11.10      4.94 o 
   4   2   6       18.32       21.46      4.12 o 
   5   2   6     1357.46     1386.30     54.92 o 
   6   2   6      698.01      744.65     19.37 o 
   7   2   6      178.70      181.71     11.17 o 
   8   2   6     2258.80     2324.47     78.08 o 
   9   2   6     1608.37     1685.05     51.33 o 
  10   2   6      534.53      473.72     22.14 o 
  11   2   6     1069.91     1051.33     36.71 o 
  12   2   6     1245.43     1164.76     33.38 o 
  13   2   6      285.03      271.09     21.36 o 
  14   2   6      320.74      305.60     23.98 o 
  15   2   6       88.42       70.05     15.39 o 
  16   2   6      167.67      168.25     12.23 o 
  17   2   6       59.04       40.88     14.03 o 
  18   2   6      103.21       84.39     13.43 o 
  19   2   6      106.36       91.63     13.23 o 
  20   2   6      219.99      173.86     20.86 o 
  21   2   6       25.56       54.12     15.19 o 
  22   2   6       75.81       79.86     21.39 o 
  23   2   6      222.24      217.98     40.62 o 
  24   2   6       67.11       75.56     18.39 o 
  25   2   6       82.85       78.34     26.75 o 
 -29   3   6        1.45        4.77     12.08 o 
 -28   3   6       30.07       10.70     10.80 o 
 -27   3   6        2.48      -16.79     19.05 o 
 -26   3   6       36.38       17.64     18.10 o 
 -25   3   6       54.52       57.23     15.13 o 
 -24   3   6       35.56       26.96     13.14 o 
 -23   3   6       60.31       59.18     13.29 o 
 -22   3   6        3.02        0.71     10.55 o 
 -21   3   6       24.89        8.39     16.48 o 
 -20   3   6       15.81        6.38     12.01 o 
 -19   3   6       21.38       12.78     12.40 o 
 -18   3   6       19.85       34.34     10.43 o 
 -17   3   6      152.92      188.95     13.45 o 
 -16   3   6        1.17       -7.32      7.32 o 
 -15   3   6       99.05      107.34     12.40 o 
 -14   3   6      286.37      292.71     17.81 o 
 -13   3   6      269.68      348.61     20.48 o 
 -12   3   6      560.11      599.00     23.88 o 
 -11   3   6      402.35      490.96     42.06 o 
 -10   3   6      556.58      586.41     31.49 o 
  -9   3   6      337.71      319.06     24.50 o 
  -8   3   6      368.44      366.99     22.05 o 
  -7   3   6      147.54      129.19     13.88 o 
  -6   3   6       57.27       49.77      8.03 o 
  -5   3   6       92.39       70.87      9.04 o 
  -4   3   6       45.51       47.43      7.71 o 
  -3   3   6      951.93      988.00     42.83 o 
  -2   3   6      265.71      251.06     33.80 o 
  -1   3   6      104.80       94.51      7.33 o 
   0   3   6     1641.96     1568.86     38.71 o 
   1   3   6     1009.47      949.26     33.72 o 
   2   3   6      927.04      950.75    109.10 o 
   3   3   6      754.83      723.12     38.51 o 
   4   3   6      359.20      322.48     33.77 o 
   5   3   6      626.04      658.14     43.19 o 
   6   3   6      362.18      374.83     32.91 o 
   7   3   6      315.65      316.98     26.74 o 
   8   3   6      125.10      110.53     20.58 o 
   9   3   6        8.50       -0.76     12.20 o 
  10   3   6        7.19       19.77     13.22 o 
  11   3   6        3.60       -1.06     13.46 o 
  12   3   6       25.76       36.23     17.95 o 
  13   3   6      300.96      350.10     33.82 o 
  14   3   6      214.11      256.44     30.23 o 
  15   3   6       67.93       59.10     19.78 o 
  16   3   6      291.10      386.63     49.48 o 
  17   3   6      169.07      211.53     31.54 o 
  18   3   6      115.18      133.32     32.60 o 
  19   3   6       69.81       87.38     75.98 o 
  20   3   6       51.26       87.71     38.31 o 
  21   3   6       49.95       56.12     28.21 o 
  22   3   6       21.47       37.86     32.63 o 
  23   3   6        1.21      -15.35     20.82 o 
 -25   4   6        7.93        8.66     29.17 o 
 -24   4   6        5.22       32.88     17.42 o 
 -23   4   6        1.70       16.22     48.80 o 
 -22   4   6        0.83       19.37     17.35 o 
 -21   4   6       64.16       81.35     21.10 o 
 -20   4   6       39.21       42.26     23.93 o 
 -19   4   6       41.33       55.13     15.69 o 
 -18   4   6       32.97       42.93     17.86 o 
 -17   4   6       67.89       72.13      9.79 o 
 -16   4   6       31.87       20.37      8.00 o 
 -15   4   6       84.42      107.64     14.05 o 
 -14   4   6        4.65       -0.07      7.11 o 
 -13   4   6        1.06       -4.75      6.24 o 
 -12   4   6        2.84        5.37      6.25 o 
 -11   4   6       27.28       27.71      8.35 o 
 -10   4   6       19.35       22.13      6.99 o 
  -9   4   6       88.31       90.39      9.53 o 
  -8   4   6      234.05      268.65     24.75 o 
  -7   4   6      506.59      498.18     49.76 o 
  -6   4   6      133.08      107.97     13.92 o 
  -5   4   6      144.85      135.73     12.11 o 
  -4   4   6      201.36      180.74     18.21 o 
  -3   4   6      175.42      138.80     19.16 o 
  -2   4   6      329.04      227.80     27.25 o 
  -1   4   6       42.94      100.76     32.92 o 
   0   4   6      337.73      305.91     23.50 o 
   1   4   6       64.94       67.77     16.15 o 
   2   4   6       38.61       49.58     15.21 o 
   3   4   6       31.09       23.41     12.73 o 
   4   4   6        2.65       13.56     13.34 o 
   5   4   6      128.50      151.47     23.17 o 
   6   4   6      105.50       82.89     19.95 o 
   7   4   6      150.58      204.46     25.20 o 
   8   4   6       57.53       76.40     18.62 o 
   9   4   6      135.81      171.77     28.18 o 
  10   4   6      174.49      211.81     27.39 o 
  11   4   6      184.11      228.68     39.70 o 
  12   4   6       21.21       27.42     19.60 o 
  13   4   6      130.34      135.95     23.59 o 
  14   4   6        7.13       -8.25     16.69 o 
  15   4   6        0.33        4.55     17.28 o 
  16   4   6        5.14       15.69     18.97 o 
  17   4   6        3.36       11.03     18.97 o 
  18   4   6        3.15       16.76     25.92 o 
  19   4   6        0.15        7.42     33.14 o 
 -18   5   6        2.50      -29.56     29.56 o 
 -17   5   6        0.05      -13.35     13.35 o 
 -16   5   6       35.08       33.35     11.01 o 
 -15   5   6        4.37       11.29      9.02 o 
 -14   5   6        3.34        4.14      7.73 o 
 -13   5   6       42.45       56.57     18.31 o 
 -12   5   6      273.22      308.75     52.34 o 
 -11   5   6       29.33       21.33      7.90 o 
 -10   5   6       21.27       22.34      7.54 o 
  -9   5   6        0.73       13.15      7.66 o 
  -8   5   6        8.69       12.97     10.08 o 
  -7   5   6      107.94       81.73     16.65 o 
  -6   5   6        1.04       13.53     10.77 o 
  -5   5   6        1.02       24.09     14.27 o 
  -4   5   6       17.01        8.55     10.56 o 
  -3   5   6        0.22       -8.37     13.59 o 
  -2   5   6        1.26       19.45     12.18 o 
  -1   5   6       11.61       36.96     18.75 o 
   0   5   6       18.79       22.58     12.43 o 
   1   5   6       49.09       50.81     17.04 o 
   2   5   6       44.78       56.74     16.52 o 
   3   5   6       47.03       80.03     18.06 o 
   4   5   6       45.87       70.50     21.04 o 
   5   5   6       59.18       31.39     16.92 o 
   6   5   6       17.40       59.10     17.05 o 
   7   5   6       17.44       12.00     15.66 o 
   8   5   6       58.54       61.78     23.08 o 
   9   5   6        1.58       16.84     16.41 o 
  10   5   6       11.17       18.46     19.96 o 
  11   5   6        5.09       24.67     26.25 o 
 -32   1   7        4.34        9.12     18.40 o 
 -31   1   7        6.10      -18.53     18.53 o 
 -30   1   7        4.21      -18.74     19.83 o 
 -29   1   7        0.21        8.81     17.91 o 
 -28   1   7       12.25        2.94     13.73 o 
 -27   1   7       25.74       -6.50     21.82 o 
 -26   1   7        0.23       -4.29     14.58 o 
 -25   1   7       16.08       12.56     13.03 o 
 -24   1   7       38.31       39.41     18.66 o 
 -23   1   7       92.69       89.96     27.44 o 
 -22   1   7      323.14      392.60     34.66 o 
 -21   1   7       47.48       37.10     15.29 o 
 -20   1   7      184.14      206.27     32.89 o 
 -19   1   7       26.95       13.06     12.14 o 
 -18   1   7       92.62      106.24     23.63 o 
 -17   1   7       50.44       50.85     18.85 o 
 -16   1   7        4.23       -5.66     11.73 o 
 -15   1   7        7.79       15.31     11.04 o 
 -14   1   7        1.95        9.71      6.05 o 
 -13   1   7        3.02        4.36      1.93 o 
 -12   1   7       96.68       91.55     12.28 o 
 -11   1   7      244.36      202.72     15.59 o 
 -10   1   7       80.61       70.90      9.12 o 
  -9   1   7      145.82      131.04      9.32 o 
  -8   1   7       42.51       30.18      5.38 o 
  -7   1   7       59.54       88.30      7.56 o 
  -6   1   7       30.83       39.93      6.64 o 
  -5   1   7       33.68       54.57      6.69 o 
  -4   1   7        0.32       11.57      5.31 o 
  -3   1   7       71.44       93.87      8.86 o 
  -2   1   7       70.25       80.84      8.41 o 
  -1   1   7       15.30       18.79      7.53 o 
   0   1   7        5.29        6.09      7.27 o 
   1   1   7      613.63      711.90     23.09 o 
   2   1   7      301.87      308.83     23.78 o 
   3   1   7        1.83        4.78      7.57 o 
   4   1   7       96.55      114.56      9.78 o 
   5   1   7       60.51       77.26      8.31 o 
   6   1   7      112.99      108.53     12.73 o 
   7   1   7      128.08      112.20      9.80 o 
   8   1   7       15.22        2.86      7.74 o 
   9   1   7     1206.98     1223.69     37.92 o 
  10   1   7       56.93       60.54      8.22 o 
  11   1   7       12.87       10.81      8.53 o 
  12   1   7       19.14       20.40      8.35 o 
  13   1   7       29.28       17.75      8.96 o 
  14   1   7       58.54       45.65     10.85 o 
  15   1   7        0.34       -1.60      8.61 o 
  16   1   7       11.23       14.07      9.72 o 
  17   1   7        9.71        8.11      8.34 o 
  18   1   7       31.69       20.02     11.17 o 
  19   1   7        1.93        4.47      9.97 o 
  20   1   7        2.11       -3.92     17.60 o 
  21   1   7        3.24       -4.37     10.30 o 
  22   1   7        0.09       19.63     14.27 o 
  23   1   7        2.60       -3.17     10.97 o 
  24   1   7        0.10       -1.37     14.32 o 
  25   1   7        0.78       28.38     19.53 o 
 -31   2   7        5.02      -10.15     17.52 o 
 -30   2   7        2.26      -17.24     17.24 o 
 -29   2   7        4.19       -6.81     16.54 o 
 -28   2   7      147.08      123.81     28.15 o 
 -27   2   7       22.14        0.13     12.14 o 
 -26   2   7       29.67       21.42      9.74 o 
 -25   2   7        0.14       -8.25     13.23 o 
 -24   2   7        1.00       -9.37     10.66 o 
 -23   2   7      211.77      225.51     26.53 o 
 -22   2   7      212.47      197.08     25.08 o 
 -21   2   7        1.45       -3.63      8.19 o 
 -20   2   7        0.09        1.09      6.87 o 
 -19   2   7        6.44       -6.26      7.21 o 
 -18   2   7       13.30       15.98      9.30 o 
 -17   2   7        5.74       -2.14      7.31 o 
 -16   2   7        0.26       12.51      9.88 o 
 -15   2   7       41.56       43.47      4.28 o 
 -14   2   7       14.05       19.71      5.25 o 
 -13   2   7       66.69       63.50      6.98 o 
 -12   2   7       63.55       49.13      6.99 o 
 -11   2   7        0.58        0.62      5.30 o 
 -10   2   7        4.03       12.37      7.37 o 
  -9   2   7        6.57        6.35      4.59 o 
  -8   2   7       38.62       42.91      6.02 o 
  -7   2   7       16.56       22.10      7.84 o 
  -6   2   7       60.17       62.38      8.50 o 
  -5   2   7        0.55       -2.27      5.40 o 
  -4   2   7      231.98      252.84     14.97 o 
  -3   2   7        0.91       -0.83      5.54 o 
  -2   2   7        2.24        5.93      6.33 o 
  -1   2   7       13.50       17.71      4.58 o 
   0   2   7       34.77       33.17      6.93 o 
   1   2   7        1.13       -4.07      6.43 o 
   2   2   7      910.40      920.57     38.66 o 
   3   2   7      528.13      549.65     29.34 o 
   4   2   7     1518.41     1664.74     83.57 o 
   5   2   7       16.35        5.15      7.12 o 
   6   2   7       20.77       18.84      8.77 o 
   7   2   7      294.42      339.62     19.06 o 
   8   2   7        0.02       -0.45      5.41 o 
   9   2   7      226.85      268.35     16.59 o 
  10   2   7        3.23        1.45      6.95 o 
  11   2   7       11.58       10.63      4.65 o 
  12   2   7        6.50        9.55      5.92 o 
  13   2   7        1.36       -7.96     11.52 o 
  14   2   7        1.68       -2.14      9.56 o 
  15   2   7       22.44       18.75      8.87 o 
  16   2   7       20.92       16.08     10.60 o 
  17   2   7        1.13        1.74     11.91 o 
  18   2   7       13.83       17.56      9.47 o 
  19   2   7       13.19       -9.71     11.79 o 
  20   2   7       23.39       35.06      9.38 o 
  21   2   7        4.57       -2.69     13.88 o 
  22   2   7        4.19        2.95      8.21 o 
  23   2   7        0.49        1.59     23.15 o 
  24   2   7        0.02       35.27     25.98 o 
 -28   3   7       54.30       52.39     32.23 o 
 -27   3   7        4.76       10.02     16.74 o 
 -26   3   7        0.05      -23.35     23.35 o 
 -25   3   7        0.05        5.24     14.94 o 
 -24   3   7        7.88       10.06     20.48 o 
 -23   3   7        0.58       -1.28     13.23 o 
 -22   3   7        4.07       21.41     28.46 o 
 -21   3   7        0.35        1.05     16.42 o 
 -20   3   7        2.48       -3.71      9.68 o 
 -19   3   7       63.92       72.36     15.47 o 
 -18   3   7       49.21       55.02     11.36 o 
 -17   3   7       62.71       37.91      7.30 o 
 -16   3   7       46.99       49.09      6.73 o 
 -15   3   7       21.80       26.90      6.63 o 
 -14   3   7       10.10        1.81      6.17 o 
 -13   3   7        1.23        4.62      6.31 o 
 -12   3   7       14.76        4.68      7.59 o 
 -11   3   7       78.76       74.50      9.32 o 
 -10   3   7       76.11       52.35      6.81 o 
  -9   3   7       57.40       51.47      8.15 o 
  -8   3   7       20.57       19.99      6.72 o 
  -7   3   7       44.79       46.17      6.91 o 
  -6   3   7      161.64      155.45     12.44 o 
  -5   3   7       32.63       30.38      6.53 o 
  -4   3   7       84.11       88.92      9.86 o 
  -3   3   7       61.16       64.10     10.11 o 
  -2   3   7     1232.86     1360.74     57.21 o 
  -1   3   7      246.63      234.28     19.10 o 
   0   3   7        0.96       -0.40      4.76 o 
   1   3   7       20.97       25.10      8.23 o 
   2   3   7        5.72        7.43      4.53 o 
   3   3   7       43.48       37.19      6.40 o 
   4   3   7       80.84       69.46     17.39 o 
   5   3   7       13.89        6.02     11.06 o 
   6   3   7       29.43       23.09     13.00 o 
   7   3   7       46.49       40.22     26.16 o 
   8   3   7        6.20        7.07     14.05 o 
   9   3   7       15.94       14.07     15.63 o 
  10   3   7       13.89        9.55     13.66 o 
  11   3   7       14.34       20.17     17.29 o 
  12   3   7       60.95       75.05     23.01 o 
  13   3   7       23.28        2.26     13.95 o 
  14   3   7       46.64       56.12     20.14 o 
  15   3   7       11.36       -8.37     18.05 o 
  16   3   7        0.12       -2.60     23.29 o 
  17   3   7        8.03       28.06     61.72 o 
  18   3   7        0.81      -16.22     28.28 o 
  19   3   7        2.70        1.31     19.59 o 
  20   3   7        0.37      -33.95     35.28 o 
  21   3   7        9.66       -8.55     23.08 o 
 -24   4   7        0.06       -5.30     13.09 o 
 -23   4   7        3.19        5.74     20.14 o 
 -22   4   7        0.11       48.39     19.50 o 
 -21   4   7        1.58       -5.35     17.15 o 
 -20   4   7       13.19        6.56      9.76 o 
 -19   4   7       11.34       -0.88      8.66 o 
 -18   4   7        2.98        4.74      9.90 o 
 -17   4   7        4.89        9.48      7.86 o 
 -16   4   7       10.94        5.94      6.25 o 
 -15   4   7        4.09       -0.09      8.92 o 
 -14   4   7       64.02       59.01      8.77 o 
 -13   4   7        0.91        0.78      5.86 o 
 -12   4   7       10.71        2.18      8.64 o 
 -11   4   7       78.28       78.03     14.49 o 
 -10   4   7       25.37       30.82      8.10 o 
  -9   4   7      225.98      203.60     26.75 o 
  -8   4   7        0.79        2.73      6.95 o 
  -7   4   7      215.83      205.93     22.52 o 
  -6   4   7       45.19       23.05      6.31 o 
  -5   4   7        8.30        7.82      6.68 o 
  -4   4   7       50.95       32.26      7.73 o 
  -3   4   7        1.04        1.63      4.82 o 
  -2   4   7       18.72        7.86      6.58 o 
  -1   4   7        1.91        3.42     11.38 o 
   0   4   7       11.53       11.99     12.31 o 
   1   4   7      117.00      119.25     18.31 o 
   2   4   7        0.25       -0.64     10.54 o 
   3   4   7       33.67       23.27     13.76 o 
   4   4   7        1.06       16.38     14.76 o 
   5   4   7        2.63       10.94     11.84 o 
   6   4   7        0.69        7.33     15.06 o 
   7   4   7        3.10        6.26     15.61 o 
   8   4   7        0.21        1.38     13.25 o 
   9   4   7        7.04       11.68     16.92 o 
  10   4   7        1.53       -8.00     18.26 o 
  11   4   7        0.32        5.75     14.04 o 
  12   4   7        3.79       15.07     15.51 o 
  13   4   7        0.70       10.79     15.44 o 
  14   4   7        3.05       25.16     23.72 o 
  15   4   7        3.60       -9.85     24.74 o 
  16   4   7       22.78       63.94     44.73 o 
  17   4   7        0.05       19.47     37.83 o 
 -16   5   7        1.48       -9.44     16.78 o 
 -15   5   7       22.91       50.79     11.05 o 
 -14   5   7       41.56       22.46     13.58 o 
 -13   5   7       16.75        8.55      7.72 o 
 -12   5   7       41.64       30.22     10.98 o 
 -11   5   7        0.49       17.50      9.82 o 
 -10   5   7        3.42       36.55     19.76 o 
  -9   5   7       28.66       37.44     13.17 o 
  -8   5   7        0.06       -3.02     11.33 o 
  -7   5   7        7.79      -17.53     22.46 o 
  -6   5   7       44.49       70.18     16.24 o 
  -5   5   7        6.03       13.27     20.57 o 
  -4   5   7        0.31       -7.25     15.20 o 
  -3   5   7        3.68        4.47     15.25 o 
  -2   5   7        0.77       -6.48     12.53 o 
  -1   5   7        1.51       -8.64     16.41 o 
   0   5   7        1.29      -11.21     22.19 o 
   1   5   7        0.39       18.46     14.45 o 
   2   5   7        0.13       14.38     33.30 o 
   3   5   7        0.06       13.83     18.63 o 
   4   5   7        2.53       -2.09     13.49 o 
   5   5   7       26.54       20.85     31.16 o 
   6   5   7        4.39       12.99     18.54 o 
   7   5   7        0.75       -3.02     17.61 o 
   8   5   7        0.18      -27.20     27.20 o 
   9   5   7        0.44      -20.20     28.59 o 
 -32   0   8        1.90      -10.54     41.53 o 
 -31   0   8       12.92       35.66     40.95 o 
 -30   0   8       20.23       10.93     28.77 o 
 -29   0   8       24.82        7.77     36.96 o 
 -28   0   8       24.46       35.24     29.72 o 
 -27   0   8       74.89       77.51     51.93 o 
 -26   0   8       78.71       23.62     38.64 o 
 -25   0   8      164.28      245.25     38.65 o 
 -24   0   8      150.34      175.36     33.06 o 
 -23   0   8      141.95      176.87     63.25 o 
 -22   0   8      109.00       99.16     37.24 o 
 -21   0   8       14.75        1.76     21.81 o 
 -20   0   8       41.88       79.69     58.34 o 
 -19   0   8      150.72      150.01     69.41 o 
 -18   0   8     2288.98     2760.21    237.26 o 
 -17   0   8     1711.56     1727.56    155.74 o 
 -16   0   8      981.94     1010.18     96.75 o 
 -15   0   8        4.12      -25.98     38.35 o 
 -14   0   8      723.55      814.01     74.10 o 
 -13   0   8       14.16       11.67     12.61 o 
 -12   0   8     2984.17     3017.28    109.73 o 
 -11   0   8     1229.30     1309.58     34.85 o 
 -10   0   8     1440.18     1610.61    136.60 o 
  -9   0   8     1947.00     1992.94     89.59 o 
  -8   0   8     1293.63     1265.73    222.29 o 
  -7   0   8      948.25     1076.64     96.92 o 
  -6   0   8      474.13      592.07     53.33 o 
  -5   0   8      752.61     1084.62     75.91 o 
  -4   0   8        0.46        8.98      8.95 o 
  -3   0   8       29.36       41.62     10.69 o 
  -2   0   8      250.73      232.16     21.40 o 
  -1   0   8      438.00      402.83     23.74 o 
   0   0   8     1086.24     1078.92     57.38 o 
   1   0   8     2624.29     2856.13    362.66 o 
   2   0   8     2692.69     3907.52    194.96 o 
   3   0   8     3018.29     3449.82    497.77 o 
   4   0   8     3691.82     3952.89    662.59 o 
   5   0   8     3036.82     4420.10    354.26 o 
   6   0   8     2111.10     2349.56    129.99 o 
   7   0   8      710.81     1064.61    400.10 o 
   8   0   8      370.68      326.19     46.20 o 
   9   0   8       89.97      130.92     36.01 o 
  10   0   8        9.79       12.94     17.48 o 
  11   0   8      103.48      102.70     22.24 o 
  12   0   8      484.97      512.79     35.37 o 
  13   0   8       20.16        2.18     16.64 o 
  14   0   8     2879.66     3193.67    168.54 o 
  15   0   8      107.88       44.79     55.47 o 
  16   0   8      202.13      251.85     33.22 o 
  17   0   8      378.98      392.92     46.43 o 
  18   0   8      520.23      607.53     48.10 o 
  19   0   8      413.89      415.07     51.27 o 
  20   0   8      306.30      311.68     54.53 o 
  21   0   8      158.65      182.97     41.61 o 
  22   0   8       33.51       65.07     37.91 o 
  23   0   8       33.05        7.07     18.47 o 
  24   0   8        0.47       27.72     33.49 o 
 -31   1   8        8.52       20.48     22.51 o 
 -30   1   8       17.06       12.98     17.58 o 
 -29   1   8       21.60       23.95     18.33 o 
 -28   1   8       24.61       34.16     26.04 o 
 -27   1   8       21.39        4.56     14.79 o 
 -26   1   8       15.59        8.63     14.75 o 
 -25   1   8      107.85       65.60     29.45 o 
 -24   1   8       41.92       25.23     16.70 o 
 -23   1   8      189.52      218.16     31.46 o 
 -22   1   8      148.30      135.31     30.27 o 
 -21   1   8      286.60      308.17     31.32 o 
 -20   1   8      246.78      229.96     26.45 o 
 -19   1   8      420.61      430.52    115.56 o 
 -18   1   8       33.34        7.75     26.64 o 
 -17   1   8      673.91      731.72     53.54 o 
 -16   1   8      405.59      417.64     30.25 o 
 -15   1   8      448.67      494.17     27.33 o 
 -14   1   8     1036.09     1128.80     46.70 o 
 -13   1   8      749.31      727.59     79.11 o 
 -12   1   8      220.11      237.15     35.51 o 
 -11   1   8       10.60       -0.04      7.05 o 
 -10   1   8       93.99      123.04     11.24 o 
  -9   1   8      349.75      323.44     14.30 o 
  -8   1   8      218.55      181.31     23.45 o 
  -7   1   8     1714.75     1742.48     48.44 o 
  -6   1   8     1076.93     1374.52    173.42 o 
  -5   1   8     1401.91     1435.43     58.39 o 
  -4   1   8     2144.79     2414.41    246.47 o 
  -3   1   8     1934.18     2406.38    240.19 o 
  -2   1   8     1521.27     1772.12    173.75 o 
  -1   1   8     1916.43     2718.24    107.98 o 
   0   1   8     1981.49     1965.58     56.57 o 
   1   1   8      429.46      385.75     19.73 o 
   2   1   8      576.57      515.85     23.48 o 
   3   1   8      219.93      202.26     12.37 o 
   4   1   8      112.17      126.28     16.23 o 
   5   1   8      235.03      211.23     21.23 o 
   6   1   8     1910.33     1847.11     79.21 o 
   7   1   8      183.07      247.71     32.89 o 
   8   1   8       97.24      109.16     12.26 o 
   9   1   8     3187.88     3228.82    108.69 o 
  10   1   8     1097.55     1159.41     56.24 o 
  11   1   8     1122.43     1151.79     40.72 o 
  12   1   8      453.22      462.04     27.72 o 
  13   1   8      443.22      454.83     27.88 o 
  14   1   8      373.73      379.05     22.87 o 
  15   1   8      276.52      334.56     28.00 o 
  16   1   8      210.35      200.54     21.05 o 
  17   1   8      115.42      113.49     17.01 o 
  18   1   8        2.84        4.00     11.03 o 
  19   1   8      259.48      281.17     40.86 o 
  20   1   8        1.01       -6.44     11.35 o 
  21   1   8       29.40        6.71     24.29 o 
  22   1   8      151.82      185.26     36.58 o 
  23   1   8      135.90      134.99     30.89 o 
  24   1   8       82.75       70.19     24.94 o 
 -30   2   8       46.85       48.88     25.91 o 
 -29   2   8       50.23       92.18     24.91 o 
 -28   2   8       20.45       -1.23     14.38 o 
 -27   2   8        6.29       -0.98     20.25 o 
 -26   2   8       58.23       41.59     19.85 o 
 -25   2   8       36.88       30.19     18.05 o 
 -24   2   8      133.40      112.09     23.39 o 
 -23   2   8       14.72        5.84     16.12 o 
 -22   2   8       57.34       66.52     21.87 o 
 -21   2   8       74.90       43.24     19.09 o 
 -20   2   8       15.87       22.50     14.10 o 
 -19   2   8       36.02       40.78     20.83 o 
 -18   2   8        0.09        3.01     10.31 o 
 -17   2   8        7.81       -1.81      9.55 o 
 -16   2   8        8.78        6.75      4.93 o 
 -15   2   8      159.93      156.31     16.08 o 
 -14   2   8      189.54      165.52     15.91 o 
 -13   2   8      469.76      462.09     18.82 o 
 -12   2   8      858.23      864.49     47.43 o 
 -11   2   8      973.50      985.05     78.59 o 
 -10   2   8      843.48     1030.84    103.93 o 
  -9   2   8     1421.06     1441.06    101.12 o 
  -8   2   8      478.02      483.69     41.14 o 
  -7   2   8       13.55       11.07      8.30 o 
  -6   2   8      355.22      371.88     20.11 o 
  -5   2   8      448.34      436.70     31.61 o 
  -4   2   8       21.88       17.16      7.59 o 
  -3   2   8       28.84       25.95      9.13 o 
  -2   2   8       38.43       43.57      6.48 o 
  -1   2   8      179.13      174.17     12.19 o 
   0   2   8      308.35      312.16     20.40 o 
   1   2   8     2674.65     2871.27     78.85 o 
   2   2   8      962.35     1086.76     45.77 o 
   3   2   8       31.03       18.15      6.92 o 
   4   2   8     2101.28     2230.54    133.15 o 
   5   2   8     1036.00     1263.13     54.68 o 
   6   2   8      551.98      601.08     44.03 o 
   7   2   8      814.65      854.59     48.10 o 
   8   2   8      237.97      249.69     17.77 o 
   9   2   8      176.40      201.06     27.94 o 
  10   2   8       39.68       30.86      9.77 o 
  11   2   8        2.31       -2.00      6.05 o 
  12   2   8       22.18       36.33      7.97 o 
  13   2   8      110.67      106.02     11.10 o 
  14   2   8      231.18      203.78     18.36 o 
  15   2   8      237.17      213.84     13.33 o 
  16   2   8      257.60      268.37     41.59 o 
  17   2   8      160.73      205.52     21.34 o 
  18   2   8      218.76      220.21     41.51 o 
  19   2   8      239.79      235.13     60.03 o 
  20   2   8      106.48       82.71     32.05 o 
  21   2   8       85.39       50.33     31.58 o 
  22   2   8       39.90       13.74     13.00 o 
 -27   3   8        2.48       66.90     44.99 o 
 -26   3   8        3.23      -21.21     21.21 o 
 -25   3   8        0.10       10.30     31.09 o 
 -24   3   8        0.05       -6.36     34.85 o 
 -23   3   8       22.06       70.44     28.04 o 
 -22   3   8        9.65      -11.72     11.72 o 
 -21   3   8       40.07       81.78     19.03 o 
 -20   3   8        5.28       47.99     31.29 o 
 -19   3   8       79.50       87.45     15.35 o 
 -18   3   8      191.30      178.29     38.16 o 
 -17   3   8       54.84       52.51     10.34 o 
 -16   3   8      221.20      235.41     21.33 o 
 -15   3   8       11.33       14.59      7.59 o 
 -14   3   8      121.15      114.64     14.23 o 
 -13   3   8       65.51       50.31      9.16 o 
 -12   3   8       26.30       35.48      9.83 o 
 -11   3   8       20.43       19.49      5.81 o 
 -10   3   8       22.20       26.73      6.80 o 
  -9   3   8       12.58       11.46      6.25 o 
  -8   3   8      205.58      203.37     17.56 o 
  -7   3   8      291.47      303.04     18.62 o 
  -6   3   8      193.12      203.70     21.64 o 
  -5   3   8       83.06       84.37     11.41 o 
  -4   3   8     1589.86     1543.18     95.07 o 
  -3   3   8      519.78      548.22     57.89 o 
  -2   3   8        6.98       -3.14      9.60 o 
  -1   3   8      695.94      695.76     38.73 o 
   0   3   8      298.09      294.75     31.86 o 
   1   3   8      159.74      147.90     15.43 o 
   2   3   8       77.23       61.55      8.18 o 
   3   3   8        0.24        0.60      4.89 o 
   4   3   8        3.81        5.14      5.49 o 
   5   3   8       62.87       53.79     10.74 o 
   6   3   8       54.72       55.74      5.56 o 
   7   3   8      234.33      225.70     30.54 o 
   8   3   8      282.74      324.20     32.35 o 
   9   3   8      196.00      211.54     28.10 o 
  10   3   8      253.42      309.84     45.97 o 
  11   3   8       72.61       78.40     22.11 o 
  12   3   8      415.01      459.51     51.31 o 
  13   3   8      136.55      157.35     32.50 o 
  14   3   8       74.52      115.50     30.35 o 
  15   3   8       54.70       35.27     37.40 o 
  16   3   8        4.80      -16.04     27.26 o 
  17   3   8       22.98       22.54     23.33 o 
  18   3   8        0.49        8.66     36.53 o 
  19   3   8        9.34        6.16     21.88 o 
 -22   4   8       14.47      -10.74     21.61 o 
 -21   4   8       36.52       57.10     15.98 o 
 -20   4   8        1.02      -21.07     21.07 o 
 -19   4   8        1.22       21.34     19.44 o 
 -18   4   8        7.32        0.07      7.33 o 
 -17   4   8        2.87       15.14      9.62 o 
 -16   4   8        2.68        9.02      9.62 o 
 -15   4   8        2.37        1.18      7.66 o 
 -14   4   8       35.76       37.61      9.11 o 
 -13   4   8      137.30      127.55     18.84 o 
 -12   4   8        2.46        4.67      6.37 o 
 -11   4   8       53.56       59.43      9.97 o 
 -10   4   8       12.46       18.38      6.44 o 
  -9   4   8      186.80      197.72     19.69 o 
  -8   4   8      330.37      287.57     38.07 o 
  -7   4   8       37.11       33.47     10.47 o 
  -6   4   8       50.53       33.53      8.98 o 
  -5   4   8        0.44       -2.80      6.15 o 
  -4   4   8       29.81       16.07      5.42 o 
  -3   4   8        0.73       -4.38      4.69 o 
  -2   4   8       88.28       96.81     15.26 o 
  -1   4   8        7.74        9.05     14.17 o 
   0   4   8       60.36       99.25     19.84 o 
   1   4   8       94.69      120.54     22.72 o 
   2   4   8       43.10       37.26     17.19 o 
   3   4   8      258.92      284.41     37.05 o 
   4   4   8      165.91      203.99     41.03 o 
   5   4   8      120.21      129.27     22.51 o 
   6   4   8       26.66       23.24     14.88 o 
   7   4   8       44.56       37.43     19.71 o 
   8   4   8       10.65       -1.48     15.47 o 
   9   4   8       34.68       28.12     16.77 o 
  10   4   8        0.06       21.53     21.46 o 
  11   4   8        6.31       -0.20     15.43 o 
  12   4   8        1.15       10.60     21.20 o 
  13   4   8       16.63       -5.87     26.53 o 
  14   4   8        2.23       -0.94     17.48 o 
 -13   5   8       10.83       30.92     26.97 o 
 -12   5   8       11.39        9.09     10.09 o 
 -11   5   8        0.52       27.24     16.63 o 
 -10   5   8        0.63      -10.95     10.95 o 
  -9   5   8       13.82       23.88     20.11 o 
  -8   5   8       10.40       41.91     21.42 o 
  -7   5   8       10.91       40.43     18.90 o 
  -6   5   8       40.80       39.32     28.51 o 
  -5   5   8       30.17       33.65     15.70 o 
  -4   5   8       16.28       16.51     27.89 o 
  -3   5   8       35.78       40.41     20.54 o 
  -2   5   8       31.45       69.09     26.57 o 
  -1   5   8       21.61       33.24     20.50 o 
   0   5   8        8.41      -19.30     19.30 o 
   1   5   8        4.31       55.11     25.42 o 
   2   5   8        0.81      -20.91     20.91 o 
   3   5   8       29.28       59.61     30.16 o 
   4   5   8       35.16      -30.08     30.08 o 
   5   5   8        0.22       27.33     51.60 o 
 -30   1   9        0.33       20.50     21.76 o 
 -29   1   9        0.18      -11.89     17.63 o 
 -28   1   9        2.69      -18.13     18.13 o 
 -27   1   9        1.79       25.61     21.06 o 
 -26   1   9       10.81       28.70     27.39 o 
 -25   1   9        0.17       18.90     20.49 o 
 -24   1   9       90.86       86.67     26.28 o 
 -23   1   9       36.00       56.28     23.12 o 
 -22   1   9        0.00      -18.53     18.53 o 
 -21   1   9        8.98       -5.93     15.72 o 
 -20   1   9        0.73        1.39     14.61 o 
 -19   1   9       52.58       39.73     24.83 o 
 -18   1   9       61.06       43.92     24.39 o 
 -17   1   9        2.21        0.11     11.77 o 
 -16   1   9        6.50        6.72      6.31 o 
 -15   1   9      198.60      214.27     10.17 o 
 -14   1   9        4.97       -1.90      5.92 o 
 -13   1   9     1501.10     1516.88     90.80 o 
 -12   1   9       66.57       78.78     35.81 o 
 -11   1   9       50.68       53.34     10.41 o 
 -10   1   9       15.18       28.82      8.28 o 
  -9   1   9        8.75       15.67      7.42 o 
  -8   1   9      215.29      200.60     11.65 o 
  -7   1   9       19.98       21.16      7.01 o 
  -6   1   9        4.63        4.30      6.22 o 
  -5   1   9       82.82       78.68     10.68 o 
  -4   1   9        4.55       19.95      7.43 o 
  -3   1   9       38.60       51.62     10.42 o 
  -2   1   9       21.04       20.20      7.37 o 
  -1   1   9       16.06       28.38      9.41 o 
   0   1   9       25.00       30.77      7.53 o 
   1   1   9        0.66        8.93      9.13 o 
   2   1   9        8.49       11.49      7.48 o 
   3   1   9       95.43      105.40     12.60 o 
   4   1   9       32.92       41.63      8.46 o 
   5   1   9      236.27      246.52     24.61 o 
   6   1   9      587.04      528.83     26.69 o 
   7   1   9      128.80      133.07     15.12 o 
   8   1   9      106.48      119.25     16.83 o 
   9   1   9       59.12       40.85     13.86 o 
  10   1   9       11.33       25.06      8.81 o 
  11   1   9       22.20       20.11      8.49 o 
  12   1   9       12.18       20.00     16.97 o 
  13   1   9      107.35      113.65     13.91 o 
  14   1   9        3.21       -5.03     10.63 o 
  15   1   9        0.04        1.38     10.58 o 
  16   1   9       44.61       33.96     12.75 o 
  17   1   9       87.85       92.06     17.08 o 
  18   1   9       88.57       85.10     15.12 o 
  19   1   9       66.96       55.10     21.03 o 
  20   1   9        0.12       20.37     14.90 o 
  21   1   9        0.01        0.78     43.34 o 
  22   1   9        0.22       39.97     43.82 o 
 -29   2   9       20.86        6.62     18.34 o 
 -28   2   9        2.40       11.81     24.20 o 
 -27   2   9        1.79        4.27     16.20 o 
 -26   2   9       10.98      -10.50     18.64 o 
 -25   2   9        0.66       11.31     21.90 o 
 -24   2   9        2.95        7.33     15.39 o 
 -23   2   9        9.54       19.06     16.24 o 
 -22   2   9        0.14       -2.19     13.14 o 
 -21   2   9       44.85       40.16     19.31 o 
 -20   2   9        4.02      -15.27     19.96 o 
 -19   2   9        0.82      -15.06     15.68 o 
 -18   2   9       38.25       25.65     13.13 o 
 -17   2   9        6.09        7.79     12.68 o 
 -16   2   9        1.68        5.11      5.30 o 
 -15   2   9        3.29        1.19      5.05 o 
 -14   2   9        2.86        1.35      6.31 o 
 -13   2   9       29.00       17.67      7.57 o 
 -12   2   9       16.41       15.24      5.44 o 
 -11   2   9       88.27       93.27      7.65 o 
 -10   2   9        0.68        7.40      5.30 o 
  -9   2   9       71.99       98.30     29.05 o 
  -8   2   9      752.92      845.34     37.58 o 
  -7   2   9      211.62      217.10     36.50 o 
  -6   2   9       15.67       15.02      9.38 o 
  -5   2   9      183.46      173.47     16.64 o 
  -4   2   9       15.27        3.57      8.19 o 
  -3   2   9      217.40      246.84     13.08 o 
  -2   2   9        8.19       14.21      6.84 o 
  -1   2   9        0.50       -5.27      5.91 o 
   0   2   9      538.51      608.68     25.45 o 
   1   2   9      140.59      121.69      9.58 o 
   2   2   9       51.25       49.44     11.10 o 
   3   2   9       26.64       26.12      7.57 o 
   4   2   9        0.93        0.66      7.85 o 
   5   2   9      151.92      185.11     17.86 o 
   6   2   9       53.28       38.39      8.40 o 
   7   2   9        4.89        5.37      9.09 o 
   8   2   9       23.03       30.73      9.85 o 
   9   2   9        6.07        9.74     10.96 o 
  10   2   9       20.54       30.31      6.79 o 
  11   2   9        0.91        0.97      6.58 o 
  12   2   9        9.04        8.18      9.93 o 
  13   2   9       11.46        5.28      6.02 o 
  14   2   9        0.95       -1.77      7.01 o 
  15   2   9        1.22        3.48      7.64 o 
  16   2   9       11.51        6.69      7.16 o 
  17   2   9        2.37        5.48     11.29 o 
  18   2   9       15.75       12.44      8.08 o 
  19   2   9       22.80       24.48     15.56 o 
  20   2   9        1.30        4.88     29.43 o 
 -26   3   9       28.54       61.14     31.11 o 
 -25   3   9        2.23      -25.25     40.14 o 
 -24   3   9        0.46       38.83     26.16 o 
 -23   3   9        3.72       11.09     18.15 o 
 -22   3   9       12.25       30.37     31.91 o 
 -21   3   9        3.96       -2.37     36.90 o 
 -20   3   9        6.26       20.83     19.81 o 
 -19   3   9        2.22        8.75     12.69 o 
 -18   3   9      100.30       63.48     16.78 o 
 -17   3   9       11.78        7.97      8.94 o 
 -16   3   9        0.10        4.56      7.84 o 
 -15   3   9        7.53       -5.70      6.60 o 
 -14   3   9        0.16        8.38      8.33 o 
 -13   3   9       13.17       14.27      6.21 o 
 -12   3   9        0.54        5.37      5.64 o 
 -11   3   9       10.84       11.36      7.00 o 
 -10   3   9        1.34       -0.09      6.13 o 
  -9   3   9        1.66        8.55      6.70 o 
  -8   3   9       32.92       35.00      7.67 o 
  -7   3   9       84.06       86.56     14.46 o 
  -6   3   9       69.50       73.31      9.98 o 
  -5   3   9      219.83      218.43     23.34 o 
  -4   3   9      100.12       71.90     15.71 o 
  -3   3   9        8.65        4.66      5.79 o 
  -2   3   9      157.52      141.81     27.93 o 
  -1   3   9        0.71        9.47      9.16 o 
   0   3   9      301.13      280.66     28.17 o 
   1   3   9        3.98        0.49      7.81 o 
   2   3   9       13.58       10.39      8.31 o 
   3   3   9        2.58        3.34      4.43 o 
   4   3   9       17.71       11.90      7.23 o 
   5   3   9        3.47       -1.09      3.35 o 
   6   3   9        0.94       -3.15      8.56 o 
   7   3   9        5.22        3.64     13.81 o 
   8   3   9       14.94       20.13     18.48 o 
   9   3   9       10.13       19.68     19.17 o 
  10   3   9       13.38       48.23     23.26 o 
  11   3   9       11.23        2.78     15.60 o 
  12   3   9       18.98       41.44     24.06 o 
  13   3   9       52.60       44.34     39.53 o 
  14   3   9        1.93       16.43     26.14 o 
  15   3   9        1.40        4.35     20.46 o 
  16   3   9        1.53       -6.56     21.02 o 
  17   3   9        0.08       -0.99     21.02 o 
 -20   4   9        1.32       36.28     27.81 o 
 -19   4   9        0.47       15.52     27.79 o 
 -18   4   9       17.94       41.61     30.65 o 
 -17   4   9        5.90       11.33      9.17 o 
 -16   4   9       16.42        2.80     15.11 o 
 -15   4   9       20.68       18.24      8.04 o 
 -14   4   9       10.91       -2.69      8.16 o 
 -13   4   9       17.58       14.09      6.77 o 
 -12   4   9       11.48       20.14      9.01 o 
 -11   4   9        1.93       20.49      6.57 o 
 -10   4   9        7.81       17.19     12.75 o 
  -9   4   9       17.01       11.45      7.53 o 
  -8   4   9        1.15        1.95      7.19 o 
  -7   4   9        0.41        3.86      7.51 o 
  -6   4   9        5.87        8.28      8.09 o 
  -5   4   9        4.67        2.02      6.76 o 
  -4   4   9       29.34       22.42     20.59 o 
  -3   4   9       21.29       20.67     12.83 o 
  -2   4   9        0.23        4.40     11.41 o 
  -1   4   9        5.50       10.27     14.06 o 
   0   4   9       10.53       -0.45     12.01 o 
   1   4   9       37.03       27.49     15.21 o 
   2   4   9        0.01      -10.46     13.85 o 
   3   4   9       34.33       50.45     21.10 o 
   4   4   9        8.93       -1.09     14.12 o 
   5   4   9       37.64       19.32     16.61 o 
   6   4   9        7.35       11.75     17.55 o 
   7   4   9        2.62        8.39     15.99 o 
   8   4   9       60.09       79.51     24.19 o 
   9   4   9        1.40       -1.66     16.34 o 
  10   4   9        0.05        0.83     18.75 o 
  11   4   9       14.24       16.95     27.94 o 
  12   4   9        0.05        8.07     35.62 o 
  -6   5   9        0.02       45.92     20.17 o 
  -5   5   9        0.06        7.32     14.41 o 
  -4   5   9        3.07       27.12     19.40 o 
  -3   5   9        5.49       23.62     24.01 o 
 -30   0  10       18.25      -48.91     53.39 o 
 -29   0  10       34.04       41.43     29.30 o 
 -28   0  10       20.91      -33.81     33.81 o 
 -27   0  10       24.04       20.53     24.27 o 
 -26   0  10       51.05       52.69     27.72 o 
 -25   0  10        0.06       -6.06     55.15 o 
 -24   0  10        1.30        5.27     52.22 o 
 -23   0  10       10.84       -1.82     26.76 o 
 -22   0  10        0.78      -36.07     36.07 o 
 -21   0  10      541.13      730.21     99.23 o 
 -20   0  10      211.20      183.74     50.72 o 
 -19   0  10       94.65       86.86     66.61 o 
 -18   0  10      450.97      518.47     71.75 o 
 -17   0  10       42.55       49.55     31.51 o 
 -16   0  10      902.45      848.58     92.46 o 
 -15   0  10      344.37      287.51     57.92 o 
 -14   0  10       53.36       58.69      7.15 o 
 -13   0  10      644.89      680.26     27.65 o 
 -12   0  10       54.84       64.61     10.86 o 
 -11   0  10      151.27      180.81     29.85 o 
 -10   0  10       18.35       21.18     16.54 o 
  -9   0  10       33.40       31.45     18.18 o 
  -8   0  10       20.33       57.23     15.25 o 
  -7   0  10      198.49      260.96     65.04 o 
  -6   0  10      844.36      848.65     50.16 o 
  -5   0  10      886.86     1123.66     62.51 o 
  -4   0  10     1696.59     1885.14    319.69 o 
  -3   0  10     2169.39     2617.56    198.85 o 
  -2   0  10     1024.09     1413.48    587.75 o 
  -1   0  10      568.54     1010.25     54.99 o 
   0   0  10     1383.57     1420.62     83.29 o 
   1   0  10      410.12     1038.12     55.68 o 
   2   0  10      192.39      267.64     47.33 o 
   3   0  10        2.35       12.30     13.64 o 
   4   0  10        0.29        3.67     10.23 o 
   5   0  10       32.05       35.10     13.04 o 
   6   0  10        2.45       -3.28     10.47 o 
   7   0  10       20.33       29.38     16.21 o 
   8   0  10      111.01      114.76     23.81 o 
   9   0  10      418.93      447.08     49.13 o 
  10   0  10     3555.86     3922.76    294.29 o 
  11   0  10       12.27      195.51    176.12 o 
  12   0  10      145.07      121.30     30.05 o 
  13   0  10      963.15     1029.99    115.51 o 
  14   0  10      230.85      206.82     50.13 o 
  15   0  10      456.27      520.72     53.11 o 
  16   0  10       19.84       68.61     44.47 o 
  17   0  10       29.91       66.39     20.59 o 
  18   0  10       36.35       44.64     25.90 o 
  19   0  10        0.39       37.67     29.98 o 
  20   0  10       14.46        7.84     20.74 o 
 -29   1  10       12.37       15.59     18.14 o 
 -28   1  10        0.29       18.72     22.57 o 
 -27   1  10        1.73       -5.43     20.99 o 
 -26   1  10       66.31       55.80     26.67 o 
 -25   1  10      100.04       89.40     45.27 o 
 -24   1  10       21.06       10.19     19.11 o 
 -23   1  10       65.61       53.13     20.91 o 
 -22   1  10        7.98       11.01     15.87 o 
 -21   1  10      189.26      175.29     34.19 o 
 -20   1  10       66.21       30.76     26.54 o 
 -19   1  10       41.80       46.78     27.62 o 
 -18   1  10       39.45       34.88     25.12 o 
 -17   1  10        1.51       -6.64     12.50 o 
 -16   1  10      193.78      185.55     13.17 o 
 -15   1  10       34.56       26.48      8.16 o 
 -14   1  10        5.12        8.75      8.67 o 
 -13   1  10      582.60      540.89     49.02 o 
 -12   1  10      187.25      257.59     48.36 o 
 -11   1  10      781.58      822.43     37.65 o 
 -10   1  10      393.58      434.42     29.44 o 
  -9   1  10      322.90      372.89     17.91 o 
  -8   1  10     1750.86     1789.91     64.69 o 
  -7   1  10      418.93      483.01     26.30 o 
  -6   1  10      194.84      158.40     55.67 o 
  -5   1  10      317.86      366.92     23.49 o 
  -4   1  10      129.20      149.10     22.97 o 
  -3   1  10      152.11      169.88     16.91 o 
  -2   1  10       65.91       68.50     11.14 o 
  -1   1  10      319.21      308.24     20.07 o 
   0   1  10      412.66      423.45     30.81 o 
   1   1  10      630.86      669.34     27.66 o 
   2   1  10      669.97      756.79     68.30 o 
   3   1  10      340.13      414.66     38.62 o 
   4   1  10      382.72      416.06     29.51 o 
   5   1  10     2541.75     2662.82     95.85 o 
   6   1  10      440.18      757.55    119.86 o 
   7   1  10      296.45      295.72     20.77 o 
   8   1  10      353.25      359.39     50.32 o 
   9   1  10      187.08      140.93     19.71 o 
  10   1  10      201.30      204.34     33.40 o 
  11   1  10       38.55       25.37      9.67 o 
  12   1  10        0.04        7.26     15.32 o 
  13   1  10       42.07       60.65     12.16 o 
  14   1  10      157.09      170.50     38.94 o 
  15   1  10      409.39      477.31     29.16 o 
  16   1  10        6.75      -12.63     14.68 o 
  17   1  10      146.92      128.84     21.52 o 
  18   1  10      327.32      343.60     43.17 o 
  19   1  10       80.45       74.28     17.14 o 
 -27   2  10        0.54       18.38     27.15 o 
 -26   2  10        1.46        5.36     19.36 o 
 -25   2  10        1.44      -10.29     17.31 o 
 -24   2  10        6.40       10.59     16.77 o 
 -23   2  10        1.71       -0.24     20.84 o 
 -22   2  10        0.76      -11.66     15.88 o 
 -21   2  10       33.97       46.74     18.72 o 
 -20   2  10       72.38       67.99     22.75 o 
 -19   2  10      128.81      135.80     21.54 o 
 -18   2  10      126.67      122.47     22.87 o 
 -17   2  10      158.61       96.80     26.31 o 
 -16   2  10      253.70      226.51     42.41 o 
 -15   2  10       98.20       67.84     10.70 o 
 -14   2  10       44.77       39.94      9.93 o 
 -13   2  10      184.41      157.16     11.53 o 
 -12   2  10       59.40       38.16     11.38 o 
 -11   2  10      106.20       99.41     10.28 o 
 -10   2  10      190.85      202.39     19.63 o 
  -9   2  10       25.12       47.16     11.06 o 
  -8   2  10      436.57      510.63     33.29 o 
  -7   2  10       55.17       66.84     14.98 o 
  -6   2  10      317.03      352.59     23.00 o 
  -5   2  10      248.74      346.38     49.48 o 
  -4   2  10      369.57      404.50     31.16 o 
  -3   2  10     1016.54     1159.73     41.36 o 
  -2   2  10      194.61      191.11     16.26 o 
  -1   2  10      156.49      151.39     24.21 o 
   0   2  10      894.72      941.18     42.01 o 
   1   2  10      500.66      589.45     25.48 o 
   2   2  10      188.21      251.62     32.06 o 
   3   2  10       80.94       92.80     15.98 o 
   4   2  10        0.22       -3.00      6.80 o 
   5   2  10        1.33        2.70      7.22 o 
   6   2  10       36.61       30.84     11.59 o 
   7   2  10      132.75      143.06     29.56 o 
   8   2  10      119.76      130.49     17.69 o 
   9   2  10      249.89      302.71     48.39 o 
  10   2  10      335.07      358.04     40.20 o 
  11   2  10      328.23      365.13     29.13 o 
  12   2  10      315.46      351.89     31.46 o 
  13   2  10      200.60      183.02     28.69 o 
  14   2  10      175.61      141.30     19.43 o 
  15   2  10       68.15       64.37     10.07 o 
  16   2  10       25.56        6.03     13.23 o 
  17   2  10        2.19       -3.31     19.99 o 
 -24   3  10       22.08       46.36     24.14 o 
 -23   3  10        5.64       35.14     25.77 o 
 -22   3  10       12.15       31.43     19.67 o 
 -21   3  10       24.60       22.13     32.37 o 
 -20   3  10       27.81       31.39     14.25 o 
 -19   3  10        7.36       17.35     14.58 o 
 -18   3  10       27.77       31.87     19.38 o 
 -17   3  10       21.70       23.66      8.99 o 
 -16   3  10       32.22       21.19      5.46 o 
 -15   3  10        2.36       -4.69      5.52 o 
 -14   3  10      108.42       83.52      8.93 o 
 -13   3  10       18.05        8.32      6.90 o 
 -12   3  10       93.03       75.51     12.62 o 
 -11   3  10      155.27      177.69     18.11 o 
 -10   3  10       96.99      100.45     12.13 o 
  -9   3  10      193.78      237.32     26.95 o 
  -8   3  10      102.79       87.28     16.71 o 
  -7   3  10       81.30       87.99      9.27 o 
  -6   3  10       24.45       20.23      6.93 o 
  -5   3  10      326.07      289.93     38.21 o 
  -4   3  10       62.29       34.92     10.09 o 
  -3   3  10      219.29      220.15     24.02 o 
  -2   3  10       36.37       30.00     11.19 o 
  -1   3  10        0.54       -7.14     10.09 o 
   0   3  10      125.08      130.07     19.53 o 
   1   3  10      111.17       86.81     13.65 o 
   2   3  10      285.35      288.52     15.29 o 
   3   3  10       95.63       99.29      9.19 o 
   4   3  10      158.73      133.24     25.24 o 
   5   3  10      160.44      155.28     36.36 o 
   6   3  10      225.25      251.60     33.25 o 
   7   3  10      104.05      101.64     28.53 o 
   8   3  10      131.25      112.96     29.82 o 
   9   3  10       37.45       40.19     20.71 o 
  10   3  10       14.91      -16.57     21.53 o 
  11   3  10        1.14      -14.16     22.27 o 
  12   3  10       26.86       31.21     29.31 o 
  13   3  10       13.30        3.82     26.10 o 
  14   3  10       32.43       52.42     29.66 o 
 -18   4  10        0.52       22.86     15.76 o 
 -17   4  10       15.85       24.03     12.49 o 
 -16   4  10        3.25       33.23     12.46 o 
 -15   4  10       41.99       22.44      9.11 o 
 -14   4  10       34.37       16.57      9.35 o 
 -13   4  10       18.71       -1.39      8.36 o 
 -12   4  10       15.01       26.62     12.56 o 
 -11   4  10        0.15        7.25      8.14 o 
 -10   4  10        0.67       12.70      8.80 o 
  -9   4  10        0.50        4.26      9.57 o 
  -8   4  10       13.39        8.08      7.41 o 
  -7   4  10       27.25       49.09     21.60 o 
  -6   4  10        1.71       22.25     21.65 o 
  -5   4  10       61.79       79.65     22.73 o 
  -4   4  10       63.00       80.34     22.42 o 
  -3   4  10       59.39       77.66     23.64 o 
  -2   4  10       91.43       89.55     26.04 o 
  -1   4  10       87.85      104.35     26.73 o 
   0   4  10       84.55       66.27     24.01 o 
   1   4  10        1.34      -11.31     22.49 o 
   2   4  10       25.72       36.93     22.05 o 
   3   4  10      100.71       79.86     23.69 o 
   4   4  10        6.63      -12.13     19.95 o 
   5   4  10        0.57       13.84     32.70 o 
   6   4  10       10.86       14.45     22.03 o 
   7   4  10       88.29      132.89     31.83 o 
   8   4  10        3.37       -3.41     27.10 o 
 -28   1  11        6.11       13.81     21.34 o 
 -27   1  11        6.77        5.77     19.03 o 
 -26   1  11        0.40       13.15     22.71 o 
 -25   1  11        2.70       -2.43     19.53 o 
 -24   1  11        7.91       -5.71     23.48 o 
 -23   1  11        1.41       -0.53     18.23 o 
 -22   1  11       42.32       70.05     28.48 o 
 -21   1  11       11.65       38.17     23.89 o 
 -20   1  11       13.81       15.12     20.19 o 
 -19   1  11        0.06        9.42     23.13 o 
 -18   1  11       17.48       26.47     18.83 o 
 -17   1  11       65.71       67.99      7.78 o 
 -16   1  11       45.04       31.89      8.27 o 
 -15   1  11       11.99        4.07      3.41 o 
 -14   1  11       53.82       52.63     12.99 o 
 -13   1  11       16.67       17.63     12.88 o 
 -12   1  11       40.25       25.53     11.85 o 
 -11   1  11        8.43        2.62      7.67 o 
 -10   1  11       15.53        8.21      7.92 o 
  -9   1  11      133.85      143.42     12.48 o 
  -8   1  11        2.29        6.41      8.10 o 
  -7   1  11       15.79       10.87      8.74 o 
  -6   1  11       37.80       27.90      9.97 o 
  -5   1  11       22.37       21.65     10.17 o 
  -4   1  11        1.67        9.88     11.30 o 
  -3   1  11       18.91       18.59      9.01 o 
  -2   1  11        0.06        7.08     12.96 o 
  -1   1  11        2.08        8.90      8.11 o 
   0   1  11       34.08       40.56     11.32 o 
   1   1  11       16.14        6.23     10.00 o 
   2   1  11        1.48       12.32      8.31 o 
   3   1  11        1.61        0.50      8.37 o 
   4   1  11        8.99        3.22      8.78 o 
   5   1  11        0.03       -9.64      9.64 o 
   6   1  11       15.95        4.45      9.68 o 
   7   1  11       13.36       13.60     10.58 o 
   8   1  11        1.65       -1.19      9.73 o 
   9   1  11        7.62        5.44      9.69 o 
  10   1  11        0.12        2.87      8.63 o 
  11   1  11       12.38       14.30     11.98 o 
  12   1  11        2.13        8.05     14.73 o 
  13   1  11       27.47       34.26     11.67 o 
  14   1  11       13.14       -4.99     11.96 o 
  15   1  11      168.12      220.79     45.55 o 
  16   1  11        7.10      -12.93     21.47 o 
  17   1  11        1.23       -1.74     14.79 o 
 -26   2  11        0.75       22.54     47.11 o 
 -25   2  11        7.51        6.45     17.81 o 
 -24   2  11        8.99        3.11     18.74 o 
 -23   2  11        2.80       15.14     20.28 o 
 -22   2  11        6.33        1.05     14.26 o 
 -21   2  11        0.41       35.87     25.26 o 
 -20   2  11        1.21       13.71     16.75 o 
 -19   2  11        4.62        7.70     12.29 o 
 -18   2  11        0.01       -0.06      5.45 o 
 -17   2  11        4.14        7.52      6.83 o 
 -16   2  11        1.08        0.01      6.87 o 
 -15   2  11        3.23       -0.34      4.85 o 
 -14   2  11      143.94       87.75      8.78 o 
 -13   2  11       24.15        7.17      6.82 o 
 -12   2  11       37.42       22.07      8.72 o 
 -11   2  11       88.55       69.13     13.86 o 
 -10   2  11        1.13       -1.84      6.66 o 
  -9   2  11      366.15      421.01     27.64 o 
  -8   2  11       71.27       62.49     11.79 o 
  -7   2  11       17.25        5.39     11.56 o 
  -6   2  11       57.84       45.93     11.33 o 
  -5   2  11        1.63        4.68      9.95 o 
  -4   2  11       11.83        4.58      7.85 o 
  -3   2  11       17.04       15.75      8.78 o 
  -2   2  11        1.17        8.17      8.26 o 
  -1   2  11        9.68       15.26      9.73 o 
   0   2  11        0.31       -8.68      8.68 o 
   1   2  11        8.13        6.60      6.82 o 
   2   2  11       61.26       46.78     14.75 o 
   3   2  11       15.36        4.96      8.05 o 
   4   2  11        0.78       -0.72      6.83 o 
   5   2  11       31.38       35.91     10.45 o 
   6   2  11        1.10        0.78      7.87 o 
   7   2  11        1.48       14.29     12.47 o 
   8   2  11        3.26        8.02      7.36 o 
   9   2  11        0.81       -0.07      9.26 o 
  10   2  11       23.10       31.49     14.72 o 
  11   2  11        6.52        1.26      8.73 o 
  12   2  11        3.10        2.21      7.62 o 
  13   2  11        2.30        4.15     11.09 o 
  14   2  11        0.99       -4.60     14.79 o 
  15   2  11       21.62       17.32     30.16 o 
 -22   3  11        9.44       18.01     17.15 o 
 -21   3  11        2.72        5.71     16.57 o 
 -20   3  11       17.30       -0.55     14.13 o 
 -19   3  11        4.16       46.15     22.80 o 
 -18   3  11        8.09        3.00     12.98 o 
 -17   3  11       13.43       32.03     11.95 o 
 -16   3  11        0.93       -6.84     11.04 o 
 -15   3  11        4.37        0.46      9.09 o 
 -14   3  11       19.04       16.05      8.50 o 
 -13   3  11        4.26       14.58      7.37 o 
 -12   3  11        1.96       -0.41      5.81 o 
 -11   3  11       11.96       15.18      7.44 o 
 -10   3  11        6.42        6.10      7.74 o 
  -9   3  11        5.08        9.54      7.04 o 
  -8   3  11       10.32        3.56      6.81 o 
  -7   3  11       20.02       10.63      8.31 o 
  -6   3  11       81.61       48.99     15.82 o 
  -5   3  11       72.60       49.26     16.91 o 
  -4   3  11      138.78       82.70     12.28 o 
  -3   3  11        4.49        1.21     10.51 o 
  -2   3  11       58.84       50.67     13.61 o 
  -1   3  11       50.02       31.56     13.29 o 
   0   3  11       18.90       17.85     11.93 o 
   1   3  11        3.50       -1.03      6.62 o 
   2   3  11       13.97       35.64     24.13 o 
   3   3  11        1.09       -6.91     15.22 o 
   4   3  11        2.20        8.72     18.42 o 
   5   3  11        1.81      -10.64     30.16 o 
   6   3  11       21.04       20.98     18.71 o 
   7   3  11       23.94       33.87     20.37 o 
   8   3  11       11.09      -12.20     20.99 o 
   9   3  11        8.15       10.09     21.83 o 
  10   3  11       23.22       47.19     33.16 o 
  11   3  11        2.20       12.37     20.58 o 
 -14   4  11        0.16       -2.90      7.60 o 
 -13   4  11        7.91       11.70      9.69 o 
 -12   4  11       23.20       34.28     12.07 o 
 -11   4  11        0.07       12.77     11.74 o 
 -10   4  11        5.06        2.15      8.46 o 
  -9   4  11        3.41       13.03     16.01 o 
  -8   4  11       14.85        0.42     12.92 o 
  -7   4  11       11.96      -26.88     30.13 o 
  -6   4  11       24.90       63.88     19.68 o 
  -5   4  11        0.09       -3.57     13.71 o 
  -4   4  11       13.74       25.60     31.12 o 
  -3   4  11        1.46       14.64     16.36 o 
  -2   4  11        2.92        4.15     15.19 o 
  -1   4  11        4.22       39.32     28.16 o 
   0   4  11       45.76       31.09     22.58 o 
   1   4  11       38.68       25.01     19.16 o 
   2   4  11       32.52       40.21     23.91 o 
   3   4  11       25.39       13.36     30.67 o 
 -26   0  12       27.84        5.60     34.44 o 
 -25   0  12        0.57        1.17     31.97 o 
 -24   0  12       31.23       63.29     45.77 o 
 -23   0  12       51.56       45.38     40.50 o 
 -22   0  12       20.24       -5.79     55.02 o 
 -21   0  12       15.34       -3.39     28.84 o 
 -20   0  12       29.99       52.02     37.83 o 
 -19   0  12      113.33      133.87     47.53 o 
 -18   0  12       69.54      108.02     76.18 o 
 -17   0  12       26.30       27.15     55.15 o 
 -16   0  12        0.19      -22.79     28.52 o 
 -15   0  12       17.19       17.83      6.94 o 
 -14   0  12       37.36       28.93      5.79 o 
 -13   0  12       26.94       13.96      9.86 o 
 -12   0  12      135.42      129.36     10.95 o 
 -11   0  12      315.41      272.54     61.31 o 
 -10   0  12      476.88      460.81     53.39 o 
  -9   0  12      452.20      500.86     91.71 o 
  -8   0  12      488.54      528.55     44.53 o 
  -7   0  12      370.03      433.20     44.27 o 
  -6   0  12       11.15       20.94     19.38 o 
  -5   0  12       12.13        9.55     14.04 o 
  -4   0  12      767.53      791.16     61.76 o 
  -3   0  12        2.11      256.43    159.00 o 
  -2   0  12       10.70        4.22     15.03 o 
  -1   0  12        8.91        0.19     15.37 o 
   0   0  12       75.93       67.40     21.42 o 
   1   0  12        7.27       19.73     14.57 o 
   2   0  12      372.60      433.35     64.63 o 
   3   0  12      340.92      331.28     34.17 o 
   4   0  12      451.19      471.76     49.33 o 
   5   0  12      382.19      392.75     54.69 o 
   6   0  12      538.78      558.60     53.89 o 
   7   0  12      134.57      134.50     26.53 o 
   8   0  12      190.76      184.01     30.93 o 
   9   0  12      287.84      265.10     45.51 o 
  10   0  12       36.37       19.15     27.51 o 
  11   0  12       95.29       84.28     22.19 o 
  12   0  12       12.83        2.11     18.59 o 
  13   0  12       11.34       16.99     20.16 o 
  14   0  12       33.82       44.31     36.73 o 
 -26   1  12        0.18       30.54     42.97 o 
 -25   1  12        8.72        2.32     18.28 o 
 -24   1  12        0.64       10.48     19.09 o 
 -23   1  12        0.91       -0.54     37.32 o 
 -22   1  12        6.45        0.48     35.93 o 
 -21   1  12       28.76       14.37     22.11 o 
 -20   1  12        5.64       -3.74     19.40 o 
 -19   1  12       49.03       30.60     23.29 o 
 -18   1  12       16.70       -2.27     20.14 o 
 -17   1  12      123.02      117.41     24.44 o 
 -16   1  12       67.65       62.55     11.82 o 
 -15   1  12      143.91      146.27     21.31 o 
 -14   1  12      197.45      224.98     18.81 o 
 -13   1  12       87.68      125.03     11.86 o 
 -12   1  12      189.61      218.51     19.26 o 
 -11   1  12       10.64       36.20      8.26 o 
 -10   1  12        1.28       -1.61      7.93 o 
  -9   1  12       53.75       39.72     10.03 o 
  -8   1  12       10.11       10.80      9.12 o 
  -7   1  12       35.25       29.91     11.16 o 
  -6   1  12      230.68      173.93     27.84 o 
  -5   1  12      392.01      409.81     29.34 o 
  -4   1  12       92.88       90.63     21.01 o 
  -3   1  12      364.47      410.01     28.30 o 
  -2   1  12      285.46      338.57     23.33 o 
  -1   1  12      254.83      310.87     32.14 o 
   0   1  12      387.28      432.68     31.48 o 
   1   1  12      594.91      737.71     42.98 o 
   2   1  12      109.99       89.97     16.91 o 
   3   1  12       80.15       71.42     13.29 o 
   4   1  12       52.41       41.78     12.94 o 
   5   1  12        2.50        5.76     11.40 o 
   6   1  12        0.13       -1.06      8.49 o 
   7   1  12       32.91       36.28     15.34 o 
   8   1  12       83.54       69.69     13.45 o 
   9   1  12      261.80      239.24     33.06 o 
  10   1  12      121.11      155.66     31.82 o 
  11   1  12      208.46      178.42     24.57 o 
  12   1  12       55.22       33.58     16.80 o 
  13   1  12      134.69      117.60     19.56 o 
  14   1  12      195.31      199.31     37.28 o 
 -23   2  12        0.59      -14.93     21.84 o 
 -22   2  12       38.88       50.89     26.01 o 
 -21   2  12       12.05        5.20     18.60 o 
 -20   2  12       40.09       33.76     18.12 o 
 -19   2  12        0.36       17.07     26.45 o 
 -18   2  12        0.99       -5.21     16.37 o 
 -17   2  12       92.39       91.21     21.82 o 
 -16   2  12        0.62       10.19     11.57 o 
 -15   2  12       62.29       51.54     13.94 o 
 -14   2  12        0.72        4.51     10.10 o 
 -13   2  12       19.46        3.74      9.69 o 
 -12   2  12      129.02      116.11     13.95 o 
 -11   2  12       27.25       14.10     10.91 o 
 -10   2  12      167.19      165.90     16.11 o 
  -9   2  12      139.22      152.76     20.73 o 
  -8   2  12       65.49       56.04     12.42 o 
  -7   2  12      245.20      266.70     24.13 o 
  -6   2  12      127.35      198.26     53.34 o 
  -5   2  12      166.43      169.77     23.36 o 
  -4   2  12       48.64       41.70      9.79 o 
  -3   2  12       22.21       36.64     14.31 o 
  -2   2  12       27.33       20.37      9.51 o 
  -1   2  12       35.79       30.85      9.75 o 
   0   2  12       31.51       24.18     13.10 o 
   1   2  12      126.99      152.31     34.04 o 
   2   2  12       48.56       56.55     11.27 o 
   3   2  12       64.58       54.74     12.30 o 
   4   2  12      306.50      372.97     82.57 o 
   5   2  12      288.89      342.95     47.37 o 
   6   2  12      364.81      459.60     53.60 o 
   7   2  12       71.80       84.25     16.41 o 
   8   2  12       75.09       74.41     18.16 o 
   9   2  12       94.40       71.52     14.24 o 
  10   2  12       11.66       17.58     11.02 o 
  11   2  12        1.38       -4.56     11.52 o 
 -18   3  12        7.25       -9.17     21.05 o 
 -17   3  12       34.61       62.56     17.50 o 
 -16   3  12       22.29       34.80     12.41 o 
 -15   3  12       31.24       30.01     13.04 o 
 -14   3  12       12.78       35.16     10.42 o 
 -13   3  12       22.31       40.50     15.99 o 
 -12   3  12       36.16       27.83     10.05 o 
 -11   3  12       16.32       13.06      9.64 o 
 -10   3  12        9.21        8.60      8.45 o 
  -9   3  12        0.15        9.75     10.77 o 
  -8   3  12        7.45       12.42      9.17 o 
  -7   3  12       58.89       45.85     15.00 o 
  -6   3  12        8.29        2.95      8.70 o 
  -5   3  12       14.01        4.63      9.32 o 
  -4   3  12      347.98      366.12     36.63 o 
  -3   3  12       19.40       19.65     13.58 o 
  -2   3  12       85.64       42.05     14.63 o 
  -1   3  12       62.32       37.55     14.75 o 
   0   3  12       72.75       44.89     28.90 o 
   1   3  12      148.63       96.25     24.76 o 
   2   3  12       26.86       42.84     22.93 o 
   3   3  12       17.46       -2.26     17.53 o 
   4   3  12        8.16       -1.52     22.60 o 
   5   3  12        0.47       -0.31     22.24 o 
   6   3  12        0.73        9.14     18.55 o 
   7   3  12       14.42       19.96     25.22 o 
 -23   1  13       19.69       32.94     28.46 o 
 -22   1  13        4.76       24.90     33.99 o 
 -21   1  13        4.84       -6.73     28.74 o 
 -20   1  13       12.53       43.67     27.44 o 
 -19   1  13        1.38       23.07     23.73 o 
 -18   1  13       18.08       10.29     25.29 o 
 -17   1  13        0.23      -27.44     27.44 o 
 -16   1  13        0.15       29.05     34.10 o 
 -15   1  13        0.56       42.83     56.63 o 
 -14   1  13       25.64       23.68     20.25 o 
 -13   1  13       70.05       43.74     13.80 o 
 -12   1  13       74.32       87.49     10.63 o 
 -11   1  13       24.02        9.06      7.82 o 
 -10   1  13       26.03       18.49     10.60 o 
  -9   1  13        6.20        5.18      9.69 o 
  -8   1  13       17.36       29.70     11.72 o 
  -7   1  13        0.20       13.18      9.33 o 
  -6   1  13        2.77       17.78     10.36 o 
  -5   1  13       11.12       16.19     11.99 o 
  -4   1  13        0.00       -2.23     11.34 o 
  -3   1  13        1.22        7.04     14.91 o 
  -2   1  13       38.58       37.36     12.82 o 
  -1   1  13        8.07      -15.17     15.17 o 
   0   1  13       31.48       61.12     18.88 o 
   1   1  13      102.61       99.53     18.44 o 
   2   1  13        3.80        2.75     10.85 o 
   3   1  13        0.08        2.35     12.58 o 
   4   1  13        0.04        9.66     10.63 o 
   5   1  13        0.77       -2.32     11.43 o 
   6   1  13      113.57      114.41     19.11 o 
   7   1  13        2.15       -4.32     10.75 o 
   8   1  13       14.83       10.01     12.95 o 
   9   1  13        0.05       31.08     38.62 o 
  10   1  13        1.18        6.50     14.65 o 
 -20   2  13       12.00        3.23     15.36 o 
 -19   2  13        3.65       -6.07     15.36 o 
 -18   2  13        5.27       19.81     22.84 o 
 -17   2  13        1.13       11.50     21.63 o 
 -16   2  13        2.98        5.25     22.33 o 
 -15   2  13        7.62       19.08     13.25 o 
 -14   2  13        1.57        2.05     10.99 o 
 -13   2  13        0.72       25.04     15.68 o 
 -12   2  13        0.40        2.11      9.12 o 
 -11   2  13        6.29       13.42      8.31 o 
 -10   2  13        7.80        6.03      9.49 o 
  -9   2  13        7.18        1.65     11.01 o 
  -8   2  13        0.29       13.27     10.62 o 
  -7   2  13        0.24        5.63     13.21 o 
  -6   2  13        0.13       -3.25      9.03 o 
  -5   2  13        4.65       -6.71     11.45 o 
  -4   2  13       16.96       30.39     10.70 o 
  -3   2  13       29.45       22.27     12.13 o 
  -2   2  13       11.25        8.67      9.94 o 
  -1   2  13        0.09        7.36     10.70 o 
   0   2  13       21.01       19.62      9.41 o 
   1   2  13       37.70       23.63     11.59 o 
   2   2  13        1.23        4.60     10.36 o 
   3   2  13       17.46       17.37      9.80 o 
   4   2  13        8.49        7.60      9.79 o 
   5   2  13        1.50       -5.84      9.77 o 
   6   2  13       18.27       31.65     11.16 o 
   7   2  13        0.28        2.18     10.02 o 
 -13   3  13        0.26       -1.70     16.89 o 
 -12   3  13       14.89       24.27     14.33 o 
 -11   3  13        4.39        2.78      9.55 o 
 -10   3  13        0.31       25.10     16.12 o 
  -9   3  13        2.69        4.26     11.54 o 
  -8   3  13       25.28        6.02     10.37 o 
  -7   3  13        1.04       -0.91     13.52 o 
  -6   3  13       13.70       13.83     10.49 o 
  -5   3  13       43.56       42.63     18.66 o 
  -4   3  13        0.68        2.68     13.68 o 
  -3   3  13        9.16       -0.37     14.63 o 
  -2   3  13       11.17        6.94     21.53 o 
  -1   3  13        1.23       -0.41     18.38 o 
   0   3  13       38.16       35.76     24.80 o 
 -20   0  14        1.14      -22.33     68.69 o 
 -19   0  14       15.07       -1.63     56.12 o 
 -18   0  14      122.70      129.83     55.34 o 
 -17   0  14       18.04       14.45     34.25 o 
 -16   0  14      147.11      116.09     87.38 o 
 -15   0  14       47.83       52.56     25.83 o 
 -14   0  14       32.24       -7.76     35.94 o 
 -13   0  14       84.78       33.62     28.53 o 
 -12   0  14       12.05       29.72     20.76 o 
 -11   0  14       18.43       14.96     10.61 o 
 -10   0  14        0.49        2.32     29.35 o 
  -9   0  14        9.73       16.18     18.34 o 
  -8   0  14      114.77      123.71     35.84 o 
  -7   0  14       42.47      -35.44     35.44 o 
  -6   0  14       60.12       80.80     22.97 o 
  -5   0  14        6.82       12.87     22.98 o 
  -4   0  14      184.96      176.84     38.05 o 
  -3   0  14       49.73       36.69     19.73 o 
  -2   0  14      143.68      136.50     69.08 o 
  -1   0  14      152.90       90.10     31.09 o 
   0   0  14      163.60      177.88     76.96 o 
   1   0  14      152.61      111.23     26.40 o 
   2   0  14       89.69       64.31     39.48 o 
   3   0  14      101.23       65.61     22.43 o 
   4   0  14       41.67       37.08     19.54 o 
   5   0  14        0.36       -1.42     14.80 o 
   6   0  14       20.80       10.94     23.24 o 
 -19   1  14       26.11       56.20     36.83 o 
 -18   1  14       14.27       21.09     25.95 o 
 -17   1  14        1.53        1.92     19.58 o 
 -16   1  14        1.68      -23.24     23.24 o 
 -15   1  14        2.10       57.63     25.65 o 
 -14   1  14        0.06      -17.97     19.55 o 
 -13   1  14       29.24       67.25     21.69 o 
 -12   1  14       18.26       -8.39      8.39 o 
 -11   1  14       61.67       37.73     15.92 o 
 -10   1  14       37.30       49.35     15.38 o 
  -9   1  14       87.20       56.65     12.27 o 
  -8   1  14      139.37      168.17     21.75 o 
  -7   1  14       52.75       34.37     10.98 o 
  -6   1  14       61.61       61.71     15.97 o 
  -5   1  14      115.71      136.10     22.40 o 
  -4   1  14       87.32      100.03     32.14 o 
  -3   1  14       93.80      126.37     21.28 o 
  -2   1  14        1.44        1.15     12.30 o 
  -1   1  14        0.09       -3.28     11.82 o 
   0   1  14        2.31       -6.29     20.96 o 
   1   1  14       42.00       25.98     14.11 o 
   2   1  14       14.93       29.10     14.70 o 
   3   1  14       69.79       37.71     13.23 o 
   4   1  14       85.60       54.64     21.78 o 
   5   1  14      192.77      247.68     45.20 o 
 -14   2  14       30.07      -18.09     19.55 o 
 -13   2  14       71.54       71.93     19.65 o 
 -12   2  14       13.04       16.94     10.49 o 
 -11   2  14        4.14       -5.10     11.52 o 
 -10   2  14       68.03       79.29     24.45 o 
  -9   2  14        0.55       13.20     13.46 o 
  -8   2  14        5.41        2.19     18.42 o 
  -7   2  14        0.06       50.34     23.73 o 
  -6   2  14        2.03      -13.73     13.73 o 
  -5   2  14       41.80       32.97     15.36 o 
  -4   2  14       46.83       37.60     14.52 o 
  -3   2  14       76.08       88.12     15.31 o 
  -2   2  14       48.43       18.94     17.85 o 
  -1   2  14       64.17       71.76     13.29 o 
   0   2  14      221.94      268.79     46.08 o 
   1   2  14       65.81       26.30     18.99 o 
 -11   1  15        0.17      -16.64     19.76 o 
 -10   1  15        3.27       -6.06      9.83 o 
  -9   1  15       11.87        9.34     14.87 o 
  -8   1  15       11.12       19.20     11.67 o 
  -7   1  15        0.37        6.39     11.80 o 
  -6   1  15       12.37       26.27     11.38 o 
  -5   1  15        1.91       -0.20     15.05 o 
  -4   1  15        2.47       26.19     25.22 o 
                                                 
